# Supplementary material for: Cellular and molecular remodelling of a host cell for vertical transmission of bacterial symbionts
Source: Proc Biol Sci. 2016 Jun 29;283(1833):20160580. doi: 10.1098/rspb.2016.0580 (PMC4936034; doi:10.1098/rspb.2016.0580)
Supplement: Dataset S1 [file rspb20160580supp3.csv]

Dataset S1 Differentially expressed genes in adult bacteriocytes (AB) compared to nymph bacteriomes (NB)
Gene ID	Gene length	NB_rawfragments	AB_rawfragments	NB_FPKM	AB_FPKM	log2(AB_FPKM/NB_FPKM)	up/down	P value	FDR	Nr-annotation	KO_id	ko_definition	GO-BiologicalProcess	GO-MolecularFunction	Go-CellularComponent
*Unigene20030_AB-Unigene32321_NB1	382	13	45566	2.8013	9815.0926	11.7747	Up	0	0	vitellogenin [Bemisia tabaci]>gi|315307980|gb|ADU04393.1| vitellogenin [Bemisia tabaci]	--	--	-	-	-
*CL3605.Contig4_AB-Unigene25567_NB1	459	1	3273	0.1793	586.7461	11.6761	Up	0	0	vitellogenin [Bemisia tabaci]>gi|315307978|gb|ADU04392.1| vitellogenin [Bemisia tabaci]		vitellogenin-like	-	-	-
CL1306.Contig1_AB-CL3757.Contig2_NB1	2588	0	89	0	2.8297	11.4664	Up	1.64E-27	6.29E-26	PREDICTED: hypothetical protein LOC100569819 [Acyrthosiphon pisum] >gi|328722368|ref|XP_003247562.1| PREDICTED: hypothetical protein LOC100570373 [Acyrthosiphon pisum]	--	--	-	-	-
CL2450.Contig2_AB-CL5768.Contig2_NB1	573	0	19	0	2.7284	11.4138	Up	1.91E-06	2.15E-05	PREDICTED: sulfhydryl oxidase 1-like [Apis mellifera]	K10758	thiol oxidase [EC:1.8.3.2]	-	-	-
CL4496.Contig2_AB-Unigene20127_NB1	1430	0	40	0	2.3017	11.1685	Up	9.16E-13	1.83E-11	PREDICTED: hypothetical protein LOC724949 [Apis mellifera]	K07189	protein phosphatase 1, regulatory (inhibitor) subunit 3	-	-	-
CL730.Contig5_AB-Unigene17615_NB1	1094	0	23	0	1.7299	10.7565	Up	1.20E-07	1.55E-06	PREDICTED: similar to LOC613054 protein [Tribolium castaneum] >gi|270007138|gb|EFA03586.1| hypothetical protein TcasGA2_TC013669 [Tribolium castaneum]	K01966	propionyl-CoA carboxylase beta chain [EC:6.4.1.3]	GO:0008152//metabolic process	GO:0005524//ATP binding;GO:0004658//propionyl-CoA carboxylase activity	GO:0005739//mitochondrion
*CL4437.Contig1_AB-Unigene11417_NB1	1178	33	53214	2.3059	3717.0421	10.6546	Up	0	0	vitellogenin [Bemisia tabaci]>gi|315307978|gb|ADU04392.1| vitellogenin [Bemisia tabaci]		vitellogenin-A1	-	-	-
*Unigene20028_AB-Unigene10991_NB1	581	39	57989	5.5254	8212.7073	10.5376	Up	0	0	vitellogenin [Bemisia tabaci]>gi|315307978|gb|ADU04392.1| vitellogenin [Bemisia tabaci]		vitellogenin-A1	-	-	-
CL3100.Contig5_AB-Unigene1057_NB1	1578	0	26	0	1.3558	10.4049	Up	1.50E-08	2.14E-07	PREDICTED: glycogenin-1-like [Acyrthosiphon pisum]	K00750	glycogenin glucosyltransferase [EC:2.4.1.186]	GO:0005978//glycogen biosynthetic process	GO:0008466//glycogenin glucosyltransferase activity	-
Unigene23205_AB-CL4998.Contig1_NB1	1909	0	30	0	1.2931	10.3366	Up	9.37E-10	1.48E-08	--	--	--	-	-	-
*Unigene5469_AB-Unigene5796_NB1	363	38	47896	8.617	10856.991	10.2992	Up	0	0	vitellogenin, partial [Bemisia tabaci]>gi|315307982|gb|ADU04394.1| vitellogenin, partial [Bemisia tabaci]	--	--	-	-	-
CL3243.Contig1_AB-Unigene15206_NB1	1440	0	22	0	1.2571	10.2959	Up	2.39E-07	3.01E-06	PREDICTED: proclotting enzyme-like isoform 1 [Acyrthosiphon pisum] >gi|328709820|ref|XP_003244077.1| PREDICTED: proclotting enzyme-like isoform 2 [Acyrthosiphon pisum] >gi|328709822|ref|XP_003244078.1| PREDICTED: proclotting enzyme-like isoform 3 [Acyrthosiphon pisum]	K09640	transmembrane protease, serine 9 [EC:3.4.21.-]	-	GO:0016787//hydrolase activity	-
CL1848.Contig2_AB-CL5392.Contig2_NB1	1621	0	22	0	1.1168	10.1252	Up	2.39E-07	3.01E-06	PREDICTED: fasciclin-2-like [Acyrthosiphon pisum]	K06491	neural cell adhesion molecule	-	-	-
CL729.Contig2_AB-Unigene15516_NB1	1001	0	12	0	0.9864	9.946	Up	2.45E-04	1.97E-03	Dicer 2 [Laodelphax striatella]	K11592	endoribonuclease Dicer [EC:3.1.26.-]	-	GO:0097159//organic cyclic compound binding;GO:1901363;GO:0016787//hydrolase activity	-
CL6007.Contig1_AB-CL3604.Contig1_NB1	1546	0	18	0	0.958	9.9039	Up	3.83E-06	4.12E-05	GA28568 [Drosophila pseudoobscura pseudoobscura] >gi|198151215|gb|EDY74106.1| GA28568 [Drosophila pseudoobscura pseudoobscura]	K14562	Treacher Collins syndrome protein	-	-	-
CL3917.Contig2_AB-CL4336.Contig1_NB1	2073	0	24	0	0.9526	9.8957	Up	5.99E-08	8.02E-07	--	--	--	-	-	-
CL4925.Contig1_AB-Unigene1170_NB1	1295	0	13	0	0.826	9.69	Up	1.22E-04	1.04E-03	--	--	--	-	-	-
CL245.Contig6_AB-CL4740.Contig1_NB1	1295	0	10	0	0.6354	9.3115	Up	9.79E-04	6.85E-03	inosine-uridine preferring nucleoside hydrolase [Aedes aegypti] >gi|108882436|gb|EAT46661.1| AAEL002176-PA, partial [Aedes aegypti]	K01239	purine nucleosidase [EC:3.2.2.1]	-	-	-
CL2510.Contig2_AB-CL5839.Contig1_NB1	2972	0	17	0	0.4707	8.8787	Up	7.66E-06	7.90E-05	predicted protein [Nematostella vectensis] >gi|156214688|gb|EDO35668.1| predicted protein [Nematostella vectensis]	K15376	gephyrin [EC:2.10.1.1 2.7.7.75]	-	-	-
CL1729.Contig1_AB-Unigene20051_NB1	2382	0	11	0	0.38	8.5699	Up	4.89E-04	3.70E-03	PREDICTED: ATP-dependent DNA helicase Q1-like [Acyrthosiphon pisum]	K10899	ATP-dependent DNA helicase Q1 [EC:3.6.4.12]	GO:0006259//DNA metabolic process	GO:0003678//DNA helicase activity;GO:0003676//nucleic acid binding;GO:0008026//ATP-dependent helicase activity;GO:0000166//nucleotide binding	-
Unigene24314_AB-Unigene32992_NB1	457	15	4119	2.7018	741.6388	8.1007	Up	0	0	--	--	--	-	-	-
CL5922.Contig1_AB-CL676.Contig1_NB1	610	52	4464	7.017	602.159	6.4231	Up	0	0	--	--	--	-	-	-
CL1769.Contig2_AB-CL5749.Contig1_NB1	4838	2	140	0.034	2.3811	6.1299	Up	1.90E-39	9.91E-38	rap GTPase-activating protein, putative [Pediculus humanus corporis] >gi|212512336|gb|EEB15129.1| rap GTPase-activating protein, putative [Pediculus humanus corporis]	K08013	signal-induced proliferation-associated gene 1	GO:0043547//positive regulation of GTPase activity;GO:0051056//regulation of small GTPase mediated signal transduction	GO:0005096//GTPase activator activity	-
Unigene12021_AB-Unigene7640_NB1	314	22	1306	5.7673	342.2397	5.891	Up	0	0	--	--	--	-	-	-
Unigene16271_AB-Unigene36200_NB1	329	9	502	2.2518	125.5523	5.8011	Up	1.03E-135	1.61E-133	hypothetical protein CAEBREN_30622 [Caenorhabditis brenneri]	K04574	neurofilament heavy polypeptide	GO:0048856//anatomical structure development;GO:0044767;GO:0007275//multicellular organismal development	-	-
Unigene1783_AB-CL530.Contig1_NB1	1450	24	1332	1.3625	75.588	5.7938	Up	0	0	--	--	--	-	-	-
Unigene16459_AB-Unigene4227_NB1	437	25	1366	4.7091	257.209	5.7713	Up	0	0	chemosensory protein 5 precursor [Apis mellifera] >gi|112031616|gb|ABH88173.1| chemosensory protein 5 [Apis mellifera]	--	--	-	-	-
CL282.Contig1_AB-Unigene14930_NB1	491	1	52	0.1676	8.7144	5.7003	Up	6.17E-15	1.40E-13	PREDICTED: 5&apos;-nucleotidase isoform 2 [Sus scrofa]	K01081	5'-nucleotidase [EC:3.1.3.5]	GO:0050728//negative regulation of inflammatory response;GO:0010044//response to aluminum ion;GO:0046086//adenosine biosynthetic process;GO:0006196//AMP catabolic process;GO:0007420//brain development;GO:0006164//purine nucleotide biosynthetic process;GO:0016311//dephosphorylation;GO:0046889//positive regulation of lipid biosynthetic process	GO:0008198//ferrous iron binding;GO:0008253//5'-nucleotidase activity	GO:0097060//synaptic membrane;GO:0009986//cell surface;GO:0005886//plasma membrane
Unigene14827_AB-Unigene40469_NB1	207	4	201	1.5906	79.8992	5.6505	Up	1.50E-54	1.03E-52	PREDICTED: bone morphogenetic protein 6-like [Monodelphis domestica]	K04663	bone morphogenetic protein 5/6/7/8	GO:2000026//regulation of multicellular organismal development;GO:1901362;GO:0007178//transmembrane receptor protein serine/threonine kinase signaling pathway;GO:0009888//tissue development;GO:0019219;GO:0090304;GO:2000112;GO:0001503//ossification;GO:0031328//positive regulation of cellular biosynthetic process;GO:0048513//organ development;GO:0045597//positive regulation of cell differentiation;…	GO:0005102//receptor binding	-
Unigene19059_AB-CL1200.Contig3_NB1	412	2	97	0.3996	19.3728	5.5993	Up	8.11E-27	3.05E-25	--	--	--	-	-	-
CL1230.Contig1_AB-Unigene34742_NB1	243	7	336	2.3712	113.7758	5.5844	Up	6.45E-90	6.87E-88	unknown [Lygus lineolaris]	--	--	-	-	-
Unigene21062_AB-Unigene40375_NB1	204	4	189	1.614	76.234	5.5617	Up	4.82E-51	3.13E-49	PREDICTED: protein bicaudal C-like [Apis florea]	--	--	GO:0006996//organelle organization	GO:0005488//binding	-
Unigene14653_AB-Unigene21477_NB1	1155	13	562	0.9265	40.0379	5.4334	Up	9.87E-148	1.75E-145	putative surface antigen, partial [Leishmania mexicana MHOM/GT/2001/U1103] >gi|322489404|emb|CBZ24663.1| putative surface antigen, partial [Leishmania mexicana MHOM/GT/2001/U1103]	K10955	intestinal mucin-2	-	-	-
Unigene23819_AB-CL3236.Contig2_NB1	2070	2	86	0.0795	3.4186	5.4263	Up	1.32E-23	4.48E-22	PREDICTED: calmodulin-like [Acyrthosiphon pisum]	K02183	calmodulin	-	GO:0005509//calcium ion binding	-
Unigene10227_AB-Unigene2850_NB1	494	24	1007	3.9991	167.7333	5.3903	Up	1.40E-262	5.09E-260	hypothetical protein CRE_25058 [Caenorhabditis remanei] >gi|308264385|gb|EFP08338.1| hypothetical protein CRE_25058 [Caenorhabditis remanei]	K03386	peroxiredoxin (alkyl hydroperoxide reductase subunit C) [EC:1.11.1.15]	GO:0019438//aromatic compound biosynthetic process;GO:0006568//tryptophan metabolic process;GO:1901362;GO:0018130;GO:0044271//cellular nitrogen compound biosynthetic process	GO:0005488//binding;GO:0003824//catalytic activity	-
CL1395.Contig1_AB-Unigene26439_NB1	641	26	1060	3.3388	136.0707	5.3489	Up	2.41E-275	9.04E-273	RecName: Full=Uncharacterized protein DDB_G0271670; Flags: Precursor	K13114	pinin	-	-	-
CL3839.Contig1_AB-Unigene38377_NB1	250	8	316	2.6341	104.0073	5.3032	Up	9.00E-83	8.87E-81	--	--	--	-	-	-
CL3944.Contig2_AB-CL4137.Contig2_NB1	3569	1	36	0.0231	0.83	5.1671	Up	2.86E-10	4.72E-09	AGAP013455-PA [Anopheles gambiae str. PEST] >gi|333466704|gb|EGK96343.1| AGAP013455-PA [Anopheles gambiae str. PEST]	K11653	AT-rich interactive domain-containing protein 1	-	-	-
CL5401.Contig1_AB-CL1279.Contig1_NB1	964	33	1144	2.8178	97.6486	5.115	Up	1.01E-290	4.09E-288	Inositol monophosphatase [Camponotus floridanus]	K01092	myo-inositol-1(or 4)-monophosphatase [EC:3.1.3.25]	-	-	-
Unigene15657_AB-Unigene12858_NB1	548	54	1834	8.1113	275.3821	5.0854	Up	0	0	unknown [Lygus lineolaris]	--	--	-	-	-
CL3406.Contig3_AB-Unigene19320_NB1	967	1	33	0.0851	2.808	5.0442	Up	2.11E-09	3.24E-08	--	--	--	-	-	-
CL952.Contig3_AB-CL2144.Contig2_NB1	794	1	33	0.1037	3.4199	5.0435	Up	2.11E-09	3.24E-08	--	--	--	-	-	-
CL6036.Contig10_AB-Unigene192_NB1	630	4	129	0.5226	16.8487	5.0108	Up	1.25E-33	5.68E-32	phosphatidylethanolamine-binding protein [Branchiostoma belcheri tsingtauense]	K14802	phospholipid-transporting ATPase [EC:3.6.3.1]	-	-	-
CL3789.Contig2_AB-CL3806.Contig1_NB1	651	12	383	1.5173	48.41	4.9957	Up	3.60E-97	4.11E-95	ACYPI002878 [Acyrthosiphon pisum]	K14802	phospholipid-transporting ATPase [EC:3.6.3.1]	-	-	-
CL3579.Contig2_AB-Unigene13525_NB1	3035	1	31	0.0271	0.8405	4.9549	Up	7.96E-09	1.16E-07	glycogen synthase [Locusta migratoria]	K00693	glycogen(starch) synthase [EC:2.4.1.11]	GO:0005978//glycogen biosynthetic process	GO:0004373//glycogen (starch) synthase activity	-
Unigene11940_AB-Unigene8787_NB1	2546	807	23461	26.0912	758.237	4.861	Up	0	0	PREDICTED: 60 kDa chaperonin-like [Bombus impatiens]	K04077	chaperonin GroEL	GO:0006457//protein folding	GO:0000166//nucleotide binding	-
Unigene22991_AB-Unigene23018_NB1	2558	338	9580	10.8766	308.1639	4.8244	Up	0	0	PREDICTED: LOW QUALITY PROTEIN: glycogen phosphorylase isoform 2 [Apis mellifera]	K00688	starch phosphorylase [EC:2.4.1.1]	GO:0060361//flight;GO:0005980//glycogen catabolic process	GO:0008184//glycogen phosphorylase activity;GO:0030170//pyridoxal phosphate binding;GO:0042803//protein homodimerization activity	GO:0043234//protein complex
CL2596.Contig4_AB-CL316.Contig5_NB1	2020	3	84	0.1222	3.4217	4.8074	Up	7.46E-22	2.37E-20	hypothetical protein DAPPUDRAFT_205741 [Daphnia pulex]	K01930	folylpolyglutamate synthase [EC:6.3.2.17]	GO:0031100//organ regeneration;GO:0001889//liver development;GO:0007420//brain development;GO:0046901//tetrahydrofolylpolyglutamate biosynthetic process;GO:0042221//response to chemical stimulus	GO:0004326//tetrahydrofolylpolyglutamate synthase activity	-
Unigene7654_AB-Unigene39177_NB1	254	5	138	1.6204	44.7056	4.786	Up	4.59E-35	2.15E-33	TPA_inf: cathepsin B [Myzus persicae]	K01363	cathepsin B [EC:3.4.22.1]	-	-	-
Unigene14672_AB-Unigene40598_NB1	229	5	137	1.7973	49.2268	4.7755	Up	8.85E-35	4.14E-33	--	--	--	-	-	-
Unigene16033_AB-Unigene32624_NB1	244	9	246	3.0362	82.9587	4.7721	Up	2.11E-61	1.59E-59	--	--	--	-	-	-
Unigene24477_AB-Unigene36591_NB1	203	5	134	2.0275	54.3157	4.7436	Up	6.36E-34	2.92E-32	--	--	--	-	-	-
CL5992.Contig2_AB-Unigene20153_NB1	897	2	53	0.1835	4.8618	4.7276	Up	4.48E-14	9.66E-13	--	--	--	-	-	-
Unigene17761_AB-Unigene30060_NB1	222	11	280	4.0787	103.782	4.6693	Up	7.49E-69	6.27E-67	threonine--tRNA ligase, putative [Entamoeba histolytica HM-1:IMSS-B]	K02520	translation initiation factor IF-3	-	-	-
CL3919.Contig1_AB-CL4411.Contig1_NB1	1383	6	151	0.3571	8.984	4.653	Up	1.15E-37	5.77E-36	PREDICTED: excitatory amino acid transporter 2-like [Acyrthosiphon pisum]	K05613	solute carrier family 1 (glial high affinity glutamate transporter), member 2	GO:0015734//taurine transport	GO:0005369//taurine:sodium symporter activity;GO:0015501//glutamate:sodium symporter activity;GO:0015183//L-aspartate transmembrane transporter activity	GO:0005886//plasma membrane
CL5091.Contig1_AB-Unigene40775_NB1	207	4	96	1.5906	38.1608	4.5844	Up	3.42E-24	1.18E-22	GK20106 [Drosophila willistoni] >gi|194160416|gb|EDW75317.1| GK20106 [Drosophila willistoni]	K10955	intestinal mucin-2	-	-	-
CL6118.Contig1_AB-Unigene10507_NB1	881	14	336	1.3081	31.382	4.5844	Up	1.84E-81	1.77E-79	PREDICTED: hypothetical protein LOC100160532 [Acyrthosiphon pisum]	--	--	-	-	GO:0016020//membrane
CL5239.Contig1_AB-CL3985.Contig1_NB1	1413	16	382	0.9321	22.2453	4.5769	Up	2.52E-92	2.73E-90	AAEL010344-PA [Aedes aegypti]	--	--	-	-	-
Unigene11941_AB-Unigene26349_NB1	525	28	663	4.3901	103.9133	4.565	Up	7.19E-159	1.42E-156	PREDICTED: elongation factor 4-like [Bombus impatiens]	K03596	GTP-binding protein LepA	GO:0071704;GO:0044237//cellular metabolic process;GO:0044238//primary metabolic process	GO:0005488//binding	GO:0005739//mitochondrion
Unigene17073_AB-Unigene16919_NB1	1547	28	662	1.4899	35.2115	4.5628	Up	1.38E-158	2.72E-156	Endoplasmic reticulum protein ERp29, putative [Pediculus humanus corporis] >gi|212510717|gb|EEB13839.1| Endoplasmic reticulum protein ERp29, putative [Pediculus humanus corporis]	K09586	endoplasmic reticulum protein 29	GO:0009987//cellular process	-	GO:0005783//endoplasmic reticulum
Unigene17990_AB-Unigene32866_NB1	409	13	303	2.6164	60.9588	4.5422	Up	3.37E-73	3.02E-71	PREDICTED: uncharacterized protein LOC100880620 [Megachile rotundata]	K01373	cathepsin F [EC:3.4.22.41]	-	-	-
Unigene24386_AB-Unigene5455_NB1	1388	92	2083	5.456	123.4857	4.5004	Up	0	0	5-methyltetrahydropteroyltriglutamate-homocysteine methyltransferase [Capsaspora owczarzaki ATCC 30864] >gi|320169714|gb|EFW46613.1| 5-methyltetrahydropteroyltriglutamate-homocysteine methyltransferase [Capsaspora owczarzaki ATCC 30864]	K00549	5-methyltetrahydropteroyltriglutamate--homocysteine methyltransferase [EC:2.1.1.14]	GO:0008152//metabolic process	GO:0016740//transferase activity	-
Unigene8237_AB-Unigene37670_NB1	303	8	181	2.1733	49.1533	4.4993	Up	4.99E-44	2.84E-42	PREDICTED: 3-isopropylmalate dehydratase large subunit-like [Bombus impatiens]	K01702	3-isopropylmalate dehydratase [EC:4.2.1.33]	GO:0044765;GO:0008652//cellular amino acid biosynthetic process;GO:0006886//intracellular protein transport	GO:0016829//lyase activity	-
Unigene15003_AB-Unigene28082_NB1	635	31	694	4.0185	89.9296	4.4841	Up	2.08E-164	4.21E-162	hypothetical protein [Locusta migratoria]	--	--	-	-	-
CL2642.Contig1_AB-Unigene21973_NB1	3508	7	151	0.1643	3.5419	4.4301	Up	1.31E-36	6.41E-35	cytochrome P450 [Bemisia tabaci]	K15002	cytochrome P450, family 6 [EC:1.14.-.-]	-	-	-
Unigene22996_AB-Unigene11247_NB1	1303	92	1983	5.812	125.2262	4.4294	Up	0	0	hypothetical protein TcasGA2_TC003450 [Tribolium castaneum]	K09649	protease, serine, 16 (thymus) [EC:3.4.-.-]	-	-	-
CL2857.Contig1_AB-Unigene37612_NB1	201	4	86	1.6381	35.2062	4.4257	Up	2.30E-21	7.12E-20	PREDICTED: probable maltase H [Acyrthosiphon pisum]	K01187	alpha-glucosidase [EC:3.2.1.20]	-	GO:0003824//catalytic activity	-
Unigene16514_AB-Unigene7594_NB1	1997	142	3038	5.8531	125.1776	4.4186	Up	0	0	isoleucyl-tRNA synthetase [Dictyostelium discoideum AX4] >gi|74996458|sp|Q54CE4.1|SYIM_DICDI RecName: Full=Probable isoleucine--tRNA ligase, mitochondrial; AltName: Full=Isoleucyl-tRNA synthetase; Short=IleRS; Flags: Precursor >gi|60462665|gb|EAL60867.1| isoleucyl-tRNA synthetase [Dictyostelium discoideum AX4]	K01870	isoleucyl-tRNA synthetase [EC:6.1.1.5]	-	-	-
CL2640.Contig3_AB-CL3721.Contig2_NB1	3093	3	64	0.0798	1.7026	4.4152	Up	3.60E-16	8.78E-15	PREDICTED: metal transporter CNNM2-like [Megachile rotundata]	K13908	mucin-5B	-	-	-
Unigene16000_AB-Unigene30547_NB1	557	22	466	3.2512	68.8411	4.4042	Up	1.15E-109	1.46E-107	hypothetical protein CRE_01421 [Caenorhabditis remanei] >gi|308258351|gb|EFP02304.1| hypothetical protein CRE_01421 [Caenorhabditis remanei]	--	--	-	-	-
CL3447.Contig1_AB-Unigene27004_NB1	257	10	211	3.2029	67.5564	4.3986	Up	2.11E-50	1.35E-48	hypothetical protein CAPTEDRAFT_97161 [Capitella teleta]	K00033	6-phosphogluconate dehydrogenase [EC:1.1.1.44]	GO:0007275//multicellular organismal development	GO:0000166//nucleotide binding;GO:0003824//catalytic activity	-
Unigene7986_AB-Unigene2983_NB1	758	29	611	3.1493	66.3268	4.3965	Up	3.82E-143	6.46E-141	--	--	--	-	-	-
CL5884.Contig1_AB-Unigene1014_NB1	2109	1	21	0.039	0.8193	4.3928	Up	5.74E-06	6.02E-05	PREDICTED: pre-mRNA-splicing factor Syf2-like [Apis florea]	K12868	pre-mRNA-splicing factor SYF2	-	-	-
CL3791.Contig1_AB-CL1371.Contig4_NB1	1747	1	21	0.0471	0.9891	4.3923	Up	5.74E-06	6.03E-05	PREDICTED: protein Red-like [Acyrthosiphon pisum]	K13109	IK cytokine	-	-	-
CL5011.Contig2_AB-CL744.Contig3_NB1	239	1	21	0.3444	7.23	4.3918	Up	5.74E-06	6.03E-05	PREDICTED: solute carrier family 41 member 1-like [Bombus terrestris]	K15122	solute carrier family 41	-	-	-
Unigene16513_AB-Unigene25650_NB1	1448	86	1782	4.8889	101.2642	4.3725	Up	0	0	PREDICTED: DNA-directed RNA polymerase subunit beta&apos;-like [Bombus impatiens]	K02355	elongation factor G	GO:0071704;GO:0044238//primary metabolic process;GO:0044237//cellular metabolic process	GO:0097159//organic cyclic compound binding;GO:0016740//transferase activity;GO:1901363;GO:0036094//small molecule binding;GO:0016787//hydrolase activity	-
Unigene14140_AB-Unigene4293_NB1	473	15	309	2.6104	53.7544	4.364	Up	8.53E-73	7.62E-71	PREDICTED: hypothetical protein LOC100740199 [Bombus impatiens]	K05614	solute carrier family 1 (glial high affinity glutamate transporter), member 3	-	-	-
Unigene23283_AB-Unigene23499_NB1	1892	2	41	0.087	1.7831	4.3572	Up	1.14E-10	1.94E-09	PREDICTED: flavin-containing monooxygenase FMO GS-OX3-like [Acyrthosiphon pisum]	K00485	dimethylaniline monooxygenase (N-oxide forming) [EC:1.14.13.8]	-	-	-
CL4652.Contig2_AB-CL1241.Contig1_NB1	411	2	41	0.4006	8.2084	4.3569	Up	1.14E-10	1.94E-09	conserved hypothetical protein [Pediculus humanus corporis] >gi|212517973|gb|EEB19783.1| conserved hypothetical protein [Pediculus humanus corporis]	--	--	-	-	-
Unigene8202_AB-Unigene4816_NB1	689	26	528	3.1062	63.0567	4.3434	Up	6.02E-123	8.44E-121	hypothetical protein CAPTEDRAFT_47631, partial [Capitella teleta]	K01718	pseudouridylate synthase [EC:4.2.1.70]	-	-	-
Unigene7986_AB-Unigene2982_NB1	653	29	584	3.6556	73.5896	4.3313	Up	1.43E-135	2.22E-133	--	--	--	-	-	-
CL1252.Contig23_AB-Unigene1575_NB1	200	1	20	0.4116	8.2284	4.3213	Up	1.10E-05	1.11E-04	--	--	--	-	-	-
Unigene22997_AB-Unigene25850_NB1	398	26	513	5.3774	106.0599	4.3018	Up	9.50E-119	1.29E-116	ACYPI003972 [Acyrthosiphon pisum]	--	--	-	-	-
Unigene14308_AB-Unigene13535_NB1	1009	51	1003	4.1606	81.795	4.2971	Up	1.89E-230	5.83E-228	GA28568 [Drosophila pseudoobscura pseudoobscura] >gi|198151215|gb|EDY74106.1| GA28568 [Drosophila pseudoobscura pseudoobscura]	--	--	-	-	-
CL3866.Contig2_AB-Unigene25155_NB1	1383	31	596	1.8451	35.4602	4.2644	Up	6.58E-137	1.03E-134	ACYPI002360 [Acyrthosiphon pisum]	--	--	-	-	-
Unigene20222_AB-CL3986.Contig1_NB1	1174	88	1689	6.1701	118.38	4.262	Up	0	0	cathepsin B-like protease [Nilaparvata lugens]	K01363	cathepsin B [EC:3.4.22.1]	-	GO:0016787//hydrolase activity	-
CL2314.Contig4_AB-Unigene14634_NB1	1628	240	4566	12.1349	230.7801	4.2493	Up	0	0	PREDICTED: chaperone protein DnaK-like [Bombus impatiens]	K04043	molecular chaperone DnaK	GO:0030097//hemopoiesis;GO:0008340//determination of adult lifespan;GO:0000003//reproduction;GO:0043066//negative regulation of apoptotic process;GO:0040010//positive regulation of growth rate;GO:0034514//mitochondrial unfolded protein response;GO:0044267//cellular protein metabolic process;GO:0031101//fin regeneration;GO:0009792//embryo development ending in birth or egg hatching;GO:0002119//nem…	GO:0051082//unfolded protein binding;GO:0016887//ATPase activity;GO:0005524//ATP binding	GO:0042645//mitochondrial nucleoid;GO:0009986//cell surface
CL1037.Contig1_AB-CL4380.Contig1_NB1	735	1	19	0.112	2.1271	4.2473	Up	2.11E-05	2.04E-04	PREDICTED: similar to snare protein sec22 [Tribolium castaneum] >gi|270005842|gb|EFA02290.1| hypothetical protein TcasGA2_TC007954 [Tribolium castaneum]	K08517	vesicle transport protein SEC22	GO:0006911//phagocytosis, engulfment	GO:0005484//SNAP receptor activity	GO:0016021//integral to membrane;GO:0030133//transport vesicle
Unigene19312_AB-Unigene19229_NB1	1060	142	2687	11.0271	208.5829	4.2415	Up	0	0	GI11576 [Drosophila mojavensis] >gi|193920476|gb|EDW19343.1| GI11576 [Drosophila mojavensis]	--	--	-	-	-
Unigene10498_AB-Unigene26557_NB1	361	16	302	3.6483	68.8362	4.2379	Up	7.82E-70	6.65E-68	molecular chaperone [Dictyostelium discoideum AX4] >gi|74897076|sp|Q54QF9.1|GRPE_DICDI RecName: Full=GrpE protein homolog, mitochondrial; AltName: Full=dRoe1; Flags: Precursor >gi|60467474|gb|EAL65496.1| molecular chaperone [Dictyostelium discoideum AX4]	K03687	molecular chaperone GrpE	-	-	-
Unigene20487_AB-Unigene30157_NB1	1150	46	865	3.2926	61.8921	4.2325	Up	5.88E-197	1.44E-194	AAEL013304-PA [Aedes aegypti]	--	--	-	-	-
CL2109.Contig2_AB-Unigene12375_NB1	208	39	727	15.4341	287.5994	4.2199	Up	1.83E-165	3.74E-163	fructose 1,6-bisphosphate aldolase [Danaus plexippus]	K01623	fructose-bisphosphate aldolase, class I [EC:4.1.2.13]	GO:0006096//glycolysis	GO:0004332//fructose-bisphosphate aldolase activity	-
Unigene24380_AB-Unigene25324_NB1	2545	243	4480	7.8595	144.8462	4.2039	Up	0	0	PREDICTED: diacylglycerol O-acyltransferase 1-like [Megachile rotundata]	K11155	diacylglycerol O-acyltransferase 1 [EC:2.3.1.20 2.3.1.75 2.3.1.76]	GO:0035220//wing disc development;GO:0010888//negative regulation of lipid storage;GO:0045477//regulation of nurse cell apoptotic process;GO:0019432//triglyceride biosynthetic process	GO:0004144//diacylglycerol O-acyltransferase activity;GO:0004772//sterol O-acyltransferase activity	GO:0044425//membrane part;GO:0005783//endoplasmic reticulum
Unigene14634_AB-Unigene33297_NB1	330	12	215	2.9933	53.6095	4.1627	Up	1.56E-49	9.92E-48	PREDICTED: ribose-phosphate pyrophosphokinase-like [Bombus impatiens]	K00948	ribose-phosphate pyrophosphokinase [EC:2.7.6.1]	GO:1901293;GO:1901135	GO:0043169//cation binding;GO:0005524//ATP binding;GO:0004749//ribose phosphate diphosphokinase activity;GO:0042803//protein homodimerization activity	-
Unigene19313_AB-Unigene14672_NB1	573	69	1231	9.9123	176.7748	4.1565	Up	4.31E-276	1.63E-273	--	--	--	-	-	-
Unigene21530_AB-Unigene31426_NB1	203	6	106	2.433	42.9662	4.1424	Up	5.25E-25	1.87E-23	--	--	--	-	-	-
CL5527.Contig2_AB-Unigene15751_NB1	1813	5	87	0.227	3.9486	4.1206	Up	1.13E-20	3.41E-19	uncharacterized protein LOC100168418 [Acyrthosiphon pisum] >gi|239791114|dbj|BAH72068.1| ACYPI009121 [Acyrthosiphon pisum]	--	--	-	-	-
Unigene24470_AB-Unigene25062_NB1	285	8	138	2.3106	39.8429	4.108	Up	5.43E-32	2.36E-30	hypothetical protein CLF_100574 [Clonorchis sinensis]	K15001	cytochrome P450, family 4 [EC:1.14.-.-]	-	-	-
Unigene10763_AB-Unigene29922_NB1	351	17	292	3.9868	68.453	4.1018	Up	4.34E-66	3.52E-64	--	--	--	-	-	-
CL865.Contig1_AB-Unigene8793_NB1	778	1	17	0.1058	1.798	4.087	Up	7.65E-05	6.74E-04	--	--	--	-	-	-
CL3768.Contig2_AB-Unigene7111_NB1	207	7	119	2.7836	47.3035	4.0869	Up	1.14E-27	4.38E-26	PREDICTED: inosine-5&apos;-monophosphate dehydrogenase-like isoform 1 [Megachile rotundata]	K00088	IMP dehydrogenase [EC:1.1.1.205]	GO:0042066//perineurial glial growth;GO:0007309//oocyte axis specification;GO:0008595//anterior/posterior axis specification, embryo;GO:0045610//regulation of hemocyte differentiation;GO:0046673//negative regulation of compound eye retinal cell programmed cell death;GO:0002168//instar larval development;GO:0007369//gastrulation;GO:0008284//positive regulation of cell proliferation;GO:0000082//G1/…	GO:0005525//GTP binding;GO:0003938//IMP dehydrogenase activity;GO:0019003//GDP binding;GO:0046872//metal ion binding;GO:0005515//protein binding;GO:0003677//DNA binding;GO:0003924//GTPase activity	GO:0005886//plasma membrane;GO:0005737//cytoplasm;GO:0005634//nucleus
Unigene1880_AB-CL971.Contig1_NB1	2913	8	136	0.2261	3.8416	4.0867	Up	1.94E-31	8.33E-30	PREDICTED: putative fatty acyl-CoA reductase CG5065-like [Acyrthosiphon pisum]	K13356	fatty acyl-CoA reductase [EC:1.2.1.-]	-	-	-
CL1763.Contig5_AB-Unigene21580_NB1	2489	1	17	0.0331	0.562	4.0857	Up	7.65E-05	6.74E-04	VP80 [Danaus plexippus]	--	--	-	-	-
Unigene1307_AB-Unigene27909_NB1	667	29	491	3.5789	60.5721	4.0811	Up	1.06E-109	1.35E-107	--	--	--	-	-	-
Unigene20488_AB-Unigene40339_NB1	252	5	84	1.6332	27.4281	4.0699	Up	7.65E-20	2.23E-18	--	--	--	-	-	-
Unigene8301_AB-Unigene27670_NB1	758	43	713	4.6696	77.3993	4.0509	Up	9.87E-158	1.91E-155	S1 RNA binding domain containing protein [Entamoeba histolytica HM-1:IMSS-B]	--	--	GO:0044710;GO:0044237//cellular metabolic process	GO:0016740//transferase activity	-
Unigene5390_AB-Unigene38067_NB1	221	6	97	2.2348	36.1157	4.0144	Up	1.62E-22	5.29E-21	hypothetical protein CAPTEDRAFT_95662 [Capitella teleta]	--	--	-	-	-
CL134.Contig1_AB-Unigene25084_NB1	368	54	866	12.0788	193.6364	4.0028	Up	1.46E-189	3.33E-187	PREDICTED: similar to eukaryotic translation initiation factor 3 subunit 2 beta [Tribolium castaneum] >gi|270003188|gb|EEZ99635.1| hypothetical protein TcasGA2_TC002391 [Tribolium castaneum]	K03246	translation initiation factor 3 subunit I	GO:0006413//translational initiation	GO:0003743//translation initiation factor activity	GO:0005852//eukaryotic translation initiation factor 3 complex;GO:0005875//microtubule associated complex;GO:0005829//cytosol
CL2047.Contig2_AB-Unigene37818_NB1	278	1	16	0.2961	4.7358	3.9995	Up	1.45E-04	1.22E-03	delta-9 desaturase 14-26 [Spodoptera exigua]	K00507	stearoyl-CoA desaturase (delta-9 desaturase) [EC:1.14.19.1]	GO:0006629//lipid metabolic process	GO:0016491//oxidoreductase activity	-
CL5063.Contig1_AB-CL4830.Contig1_NB1	983	2	32	0.1675	2.6786	3.9992	Up	3.69E-08	5.06E-07	ACYPI004940 [Acyrthosiphon pisum]	K01866	tyrosyl-tRNA synthetase [EC:6.1.1.1]	GO:0006437//tyrosyl-tRNA aminoacylation	GO:0005524//ATP binding;GO:0000049//tRNA binding;GO:0004831//tyrosine-tRNA ligase activity	GO:0005737//cytoplasm
CL4477.Contig1_AB-Unigene25806_NB1	684	58	920	6.9799	110.6748	3.987	Up	1.09E-200	2.77E-198	cathepsin B precursor [Tribolium castaneum]	K01363	cathepsin B [EC:3.4.22.1]	-	GO:0016787//hydrolase activity	-
Unigene1875_AB-Unigene11204_NB1	1073	76	1202	5.8303	92.1768	3.9828	Up	1.83E-261	6.61E-259	PREDICTED: dihydroxy-acid dehydratase-like [Bombus impatiens]	K08675	Lon-like ATP-dependent protease [EC:3.4.21.-]	GO:0051603//proteolysis involved in cellular protein catabolic process;GO:0032933//SREBP signaling pathway;GO:0050995//negative regulation of lipid catabolic process;GO:0006461//protein complex assembly;GO:0046513//ceramide biosynthetic process;GO:0007005//mitochondrion organization;GO:0006641//triglyceride metabolic process;GO:0046889//positive regulation of lipid biosynthetic process	GO:0008236//serine-type peptidase activity;GO:0017111//nucleoside-triphosphatase activity;GO:0000166//nucleotide binding;GO:0003677//DNA binding	GO:0016020//membrane;GO:0005759//mitochondrial matrix
Unigene24578_AB-Unigene38914_NB1	212	4	63	1.5531	24.4524	3.9768	Up	5.94E-15	1.35E-13	polyribonucleotide nucleotidyltransferase, putative [Ixodes scapularis] >gi|215493204|gb|EEC02845.1| polyribonucleotide nucleotidyltransferase, putative [Ixodes scapularis]	K00962	polyribonucleotide nucleotidyltransferase [EC:2.7.7.8]	-	GO:0003824//catalytic activity	-
Unigene16873_AB-Unigene27873_NB1	510	22	345	3.5508	55.6629	3.9705	Up	4.97E-76	4.58E-74	TPA_inf: cathepsin B [Myzus persicae]	K01363	cathepsin B [EC:3.4.22.1]	-	-	-
Unigene791_AB-Unigene24990_NB1	395	64	997	13.3371	207.6897	3.9609	Up	2.75E-216	7.75E-214	--	--	--	-	-	-
CL987.Contig1_AB-CL976.Contig1_NB1	713	2	31	0.2309	3.5776	3.9537	Up	6.98E-08	9.29E-07	hypothetical protein UY3_06274 [Chelonia mydas]	K04952	cyclic nucleotide gated channel beta 1	-	-	-
Unigene5426_AB-Unigene38691_NB1	280	6	92	1.7639	27.0363	3.9381	Up	3.84E-21	1.18E-19	NADH dehydrogenase subunit 4 (mitochondrion) [Jakoba libera]	K03881	NADH-ubiquinone oxidoreductase chain 4 [EC:1.6.5.3]	-	-	-
Unigene17991_AB-Unigene28358_NB1	260	7	107	2.2162	33.8631	3.9336	Up	2.30E-24	7.99E-23	--	--	--	-	-	-
Unigene20223_AB-Unigene20342_NB1	1376	137	2093	8.1956	125.1606	3.9328	Up	0	0	cathepsin B-like proteinase [Diabrotica virgifera virgifera]	K01363	cathepsin B [EC:3.4.22.1]	-	GO:0016787//hydrolase activity	-
Unigene19270_AB-Unigene28391_NB1	281	13	198	3.8082	57.9797	3.9284	Up	6.48E-44	3.68E-42	PREDICTED: cytoplasmic polyadenylation element-binding protein 1-like [Apis florea]	K02602	oo18 RNA-binding protein	GO:0046011//regulation of oskar mRNA translation;GO:0016325//oocyte microtubule cytoskeleton organization;GO:0007411//axon guidance;GO:0045727//positive regulation of translation;GO:0040001//establishment of mitotic spindle localization;GO:0046580//negative regulation of Ras protein signal transduction;GO:0007310//oocyte dorsal/ventral axis specification;GO:0000022//mitotic spindle elongation;GO:…	GO:0005525//GTP binding;GO:0003729//mRNA binding;GO:0008017//microtubule binding	GO:0045172//germline ring canal;GO:0000776//kinetochore;GO:0045169//fusome;GO:0005827//polar microtubule;GO:0005875//microtubule associated complex;GO:0005634//nucleus;GO:0005813//centrosome
Unigene15914_AB-Unigene34335_NB1	324	12	182	3.0487	46.2214	3.9223	Up	1.96E-40	1.05E-38	hypothetical protein NEMVEDRAFT_v1g152754 [Nematostella vectensis] >gi|156201131|gb|EDO26875.1| predicted protein [Nematostella vectensis]	K01409	O-sialoglycoprotein endopeptidase [EC:3.4.24.57]	-	-	-
Unigene18877_AB-Unigene15984_NB1	1254	97	1468	6.3673	96.3264	3.9192	Up	0	0	cathepsin B precursor [Araneus ventricosus]	K01363	cathepsin B [EC:3.4.22.1]	GO:0031101//fin regeneration	-	-
Unigene22462_AB-Unigene20959_NB1	1640	205	3080	10.2894	154.5339	3.9087	Up	0	0	uncharacterized protein LOC100159152 [Acyrthosiphon pisum] >gi|334884064|gb|AEH21125.1| amino acid transporter [Acyrthosiphon pisum]	K14209	solute carrier family 36 (proton-coupled amino acid transporter)	-	-	GO:0016020//membrane
Unigene9740_AB-Unigene37864_NB1	272	6	90	1.8158	27.2264	3.9063	Up	1.35E-20	4.08E-19	PREDICTED: putative serine protease K12H4.7-like isoform 1 [Acyrthosiphon pisum] >gi|328718797|ref|XP_003246580.1| PREDICTED: putative serine protease K12H4.7-like isoform 2 [Acyrthosiphon pisum]	K09649	protease, serine, 16 (thymus) [EC:3.4.-.-]	-	-	-
Unigene19272_AB-Unigene30706_NB1	382	14	210	3.0168	45.2348	3.9063	Up	2.66E-46	1.59E-44	--	--	--	-	-	-
CL695.Contig9_AB-CL1600.Contig1_NB1	7925	7	104	0.0727	1.0798	3.8927	Up	1.52E-23	5.17E-22	trithorax group protein osa, putative [Pediculus humanus corporis] >gi|212506897|gb|EEB10974.1| trithorax group protein osa, putative [Pediculus humanus corporis]	K11653	AT-rich interactive domain-containing protein 1	GO:0044763;GO:0050794//regulation of cellular process;GO:0007476//imaginal disc-derived wing morphogenesis	-	GO:0005622//intracellular
Unigene15912_AB-Unigene28733_NB1	314	12	178	3.1458	46.6452	3.8902	Up	2.44E-39	1.27E-37	PREDICTED: replicative DNA helicase-like [Bombus impatiens]	K15001	cytochrome P450, family 4 [EC:1.14.-.-]	GO:0009987//cellular process;GO:0043170;GO:0044238//primary metabolic process	GO:0043167//ion binding;GO:0016787//hydrolase activity	-
Unigene10083_AB-Unigene359_NB1	907	94	1394	8.531	126.4656	3.8899	Up	1.31E-297	5.40E-295	PREDICTED: pyridoxine/pyridoxamine 5&apos;-phosphate oxidase-like [Nasonia vitripennis]	K00275	pyridoxamine 5'-phosphate oxidase [EC:1.4.3.5]	-	-	-
CL446.Contig4_AB-CL4049.Contig3_NB1	985	9	131	0.7521	10.9434	3.863	Up	3.68E-29	1.48E-27	tropomyosin 1 isoform A [Nasonia vitripennis]	K10373	tropomyosin 1	GO:0007507//heart development;GO:0010591//regulation of lamellipodium assembly;GO:0045451//pole plasm oskar mRNA localization;GO:0048813//dendrite morphogenesis;GO:0006936//muscle contraction	GO:0051015//actin filament binding	GO:0016529//sarcoplasmic reticulum;GO:0070865//investment cone;GO:0005862//muscle thin filament tropomyosin;GO:0031941//filamentous actin
Unigene7424_AB-Unigene33232_NB1	251	8	116	2.6236	38.0278	3.8574	Up	6.05E-26	2.22E-24	--	--	--	-	-	-
CL119.Contig7_AB-Unigene308_NB1	686	84	1218	10.0794	146.0966	3.8574	Up	1.35E-258	4.79E-256	--	--	--	-	-	-
Unigene17908_AB-Unigene33323_NB1	427	15	217	2.8916	41.8166	3.8541	Up	2.52E-47	1.54E-45	hypothetical protein CRE_22765 [Caenorhabditis remanei] >gi|308260392|gb|EFP04345.1| hypothetical protein CRE_22765 [Caenorhabditis remanei]	K03935	NADH dehydrogenase (ubiquinone) Fe-S protein 2 [EC:1.6.5.3 1.6.99.3]	GO:0055114//oxidation-reduction process	GO:0051287//NAD binding;GO:0016651//oxidoreductase activity, acting on NAD(P)H;GO:0048038//quinone binding	GO:0016020//membrane;GO:0005739//mitochondrion
Unigene13527_AB-Unigene31105_NB1	560	19	274	2.7928	40.2605	3.8496	Up	2.54E-59	1.86E-57	PREDICTED: carbamoyl-phosphate synthase large chain-like [Bombus impatiens]	K11540	carbamoyl-phosphate synthase / aspartate carbamoyltransferase / dihydroorotase [EC:6.3.5.5 2.1.3.2 3.5.2.3]	GO:0044260;GO:0006207//'de novo' pyrimidine nucleobase biosynthetic process;GO:0006915//apoptotic process;GO:0006796//phosphate-containing compound metabolic process;GO:0060041//retina development in camera-type eye	GO:0005515//protein binding;GO:0004516//nicotinate phosphoribosyltransferase activity;GO:0003677//DNA binding;GO:0043168;GO:0016810//hydrolase activity, acting on carbon-nitrogen (but not peptide) bonds	GO:0005634//nucleus
Unigene5521_AB-Unigene29148_NB1	860	35	504	3.35	48.2224	3.8475	Up	8.80E-108	1.10E-105	PREDICTED: seryl-tRNA synthetase-like [Bombus impatiens]	K01702	3-isopropylmalate dehydratase [EC:4.2.1.33]	-	-	-
Unigene15837_AB-Unigene36315_NB1	341	11	158	2.6553	38.1259	3.8438	Up	9.10E-35	4.25E-33	hypothetical protein CLF_100574 [Clonorchis sinensis]	K02426	cysteine desulfuration protein SufE	-	-	-
Unigene638_AB-CL4252.Contig1_NB1	1471	3	43	0.1679	2.4053	3.8405	Up	2.48E-10	4.13E-09	--	--	--	-	-	-
CL2452.Contig2_AB-Unigene24350_NB1	2655	3	42	0.093	1.3017	3.807	Up	4.66E-10	7.56E-09	PREDICTED: bifunctional 3&apos;-phosphoadenosine 5&apos;-phosphosulfate synthase-like [Acyrthosiphon pisum]	K13811	3'-phosphoadenosine 5'-phosphosulfate synthase [EC:2.7.7.4 2.7.1.25]	GO:0016310//phosphorylation;GO:0000103//sulfate assimilation	GO:0004781//sulfate adenylyltransferase (ATP) activity;GO:0005524//ATP binding;GO:0004020//adenylylsulfate kinase activity	-
CL623.Contig2_AB-Unigene2009_NB1	212	4	56	1.5531	21.7355	3.8068	Up	4.90E-13	9.98E-12	PREDICTED: hypothetical protein LOC724861 [Apis mellifera]	K13172	serine/arginine repetitive matrix protein 2	GO:0034641//cellular nitrogen compound metabolic process;GO:0044238//primary metabolic process;GO:0006725//cellular aromatic compound metabolic process;GO:0046483//heterocycle metabolic process;GO:1901360	GO:0003824//catalytic activity	-
Unigene16874_AB-Unigene30184_NB1	224	10	140	3.6748	51.4277	3.8068	Up	9.67E-31	4.07E-29	Cathepsin B-like cysteine proteinase precursor [Schistosoma japonicum]	K01363	cathepsin B [EC:3.4.22.1]	-	GO:0016787//hydrolase activity	-
Unigene985_AB-CL1637.Contig3_NB1	511	1	14	0.1611	2.2544	3.8067	Up	5.20E-04	3.88E-03	hypothetical protein EAG_07659 [Camponotus floridanus]	K11490	condensin-2 complex subunit H2	-	-	-
CL1636.Contig7_AB-CL736.Contig16_NB1	1303	1	14	0.0632	0.8841	3.8062	Up	5.20E-04	3.89E-03	PREDICTED: RRP12-like protein-like [Nasonia vitripennis]	K14794	ribosomal RNA-processing protein 12	-	-	-
Unigene17277_AB-Unigene34189_NB1	379	12	165	2.6063	35.823	3.7808	Up	8.36E-36	4.00E-34	chloroplast iron sulfur assembly protein SufB [Gymnochlora stellata]	--	--	-	-	GO:0009536//plastid
Unigene20948_AB-Unigene9435_NB1	592	7	95	0.9733	13.2044	3.762	Up	4.28E-21	1.31E-19	PREDICTED: hypothetical protein LOC100124020 [Nasonia vitripennis]	K09183	GATA-binding protein 4/5/6	GO:0006355//regulation of transcription, DNA-dependent	GO:0003700//sequence-specific DNA binding transcription factor activity;GO:0043565//sequence-specific DNA binding;GO:0008270//zinc ion binding	-
Unigene24490_AB-Unigene29411_NB1	603	25	337	3.4127	45.9864	3.7522	Up	3.35E-71	2.91E-69	PREDICTED: 30S ribosomal protein S2-like [Bombus impatiens]	K01265	methionyl aminopeptidase [EC:3.4.11.18]	-	GO:0016787//hydrolase activity	GO:0044444//cytoplasmic part;GO:0043229//intracellular organelle;GO:0030529//ribonucleoprotein complex
Unigene11940_AB-Unigene9090_NB1	219	5	67	1.8793	25.1737	3.7436	Up	3.47E-15	7.97E-14	PREDICTED: 60 kDa chaperonin-like [Bombus impatiens]	K04077	chaperonin GroEL	GO:0006457//protein folding	GO:0000166//nucleotide binding	-
CL5785.Contig2_AB-CL434.Contig2_NB1	805	121	1620	12.3728	165.5907	3.7424	Up	0	0	putative secreted salivary peptide precursor [Triatoma infestans]	--	--	-	-	-
Unigene1276_AB-CL43.Contig9_NB1	1181	7	93	0.4879	6.4796	3.7312	Up	1.49E-20	4.46E-19	hypothetical protein BRAFLDRAFT_114907 [Branchiostoma floridae] >gi|229295831|gb|EEN66475.1| hypothetical protein BRAFLDRAFT_114907 [Branchiostoma floridae]	--	--	-	-	-
Unigene17811_AB-Unigene16847_NB1	1320	818	10848	51.0103	676.2272	3.7286	Up	0	0	PREDICTED: uncharacterized protein LOC100880620 [Megachile rotundata]	K01373	cathepsin F [EC:3.4.22.41]	-	-	-
Unigene11688_AB-Unigene10177_NB1	1074	67	882	5.1351	67.5742	3.718	Up	2.15E-182	4.72E-180	hypothetical protein CRE_23297 [Caenorhabditis remanei] >gi|308264728|gb|EFP08681.1| hypothetical protein CRE_23297 [Caenorhabditis remanei]	K01663	glutamine amidotransferase / cyclase [EC:2.4.2.- 4.1.3.-]	GO:0000105//histidine biosynthetic process	GO:0000107//imidazoleglycerol-phosphate synthase activity	GO:0005737//cytoplasm
Unigene15004_AB-Unigene25294_NB1	1702	162	2119	7.8349	102.4444	3.7088	Up	0	0	protein takeout precursor, putative [Pediculus humanus corporis] >gi|212516852|gb|EEB18811.1| protein takeout precursor, putative [Pediculus humanus corporis]	--	--	-	-	-
CL3661.Contig2_AB-CL4943.Contig2_NB1	2734	3	39	0.0903	1.1738	3.7003	Up	3.04E-09	4.61E-08	hypothetical protein TcasGA2_TC004842 [Tribolium castaneum]	K12657	delta-1-pyrroline-5-carboxylate synthetase [EC:2.7.2.11 1.2.1.41]	GO:0055114//oxidation-reduction process;GO:0006561//proline biosynthetic process	GO:0004350//glutamate-5-semialdehyde dehydrogenase activity;GO:0004349//glutamate 5-kinase activity;GO:0017084//delta1-pyrroline-5-carboxylate synthetase activity	GO:0005743//mitochondrial inner membrane;GO:0005811//lipid particle
Unigene5386_AB-Unigene32776_NB1	243	8	104	2.71	35.2163	3.6999	Up	1.08E-22	3.56E-21	PREDICTED: ubiquinol oxidase subunit 1-like, partial [Metaseiulus occidentalis]	K02256	cytochrome c oxidase subunit 1 [EC:1.9.3.1]	GO:0008152//metabolic process	GO:0005488//binding	GO:0016020//membrane
Unigene17765_AB-Unigene8400_NB1	563	40	518	5.8483	75.7074	3.6943	Up	2.90E-107	3.63E-105	TPA: hypothetical protein BOS_402 [Bos taurus]	K01649	2-isopropylmalate synthase [EC:2.3.3.13]	GO:0044249//cellular biosynthetic process;GO:1901576;GO:0044238//primary metabolic process;GO:0006807//nitrogen compound metabolic process	GO:0003676//nucleic acid binding;GO:0016740//transferase activity	-
Unigene235_AB-Unigene9227_NB1	377	8	103	1.7467	22.4809	3.686	Up	2.02E-22	6.55E-21	--	--	--	-	-	-
Unigene12018_AB-Unigene30687_NB1	265	12	154	3.7275	47.818	3.6813	Up	7.79E-33	3.46E-31	hypothetical protein TRIADDRAFT_35135 [Trichoplax adhaerens] >gi|190577018|gb|EDV18423.1| hypothetical protein TRIADDRAFT_35135 [Trichoplax adhaerens]	K03955	NADH dehydrogenase (ubiquinone) 1 alpha/beta subcomplex 1 [EC:1.6.5.3 1.6.99.3]	-	-	GO:0020011//apicoplast
Unigene12817_AB-Unigene38724_NB1	297	7	89	1.9401	24.6576	3.6678	Up	1.78E-19	5.11E-18	--	--	--	-	-	-
Unigene14960_AB-Unigene28984_NB1	373	14	178	3.0896	39.267	3.6678	Up	1.25E-37	6.29E-36	catalase, partial [Schistocerca gregaria]	K03781	catalase [EC:1.11.1.6]	GO:0006979//response to oxidative stress;GO:0008152//metabolic process	GO:0005488//binding;GO:0004601//peroxidase activity	-
Unigene6200_AB-Unigene29271_NB1	744	31	393	3.4298	43.4647	3.6636	Up	3.21E-81	3.08E-79	hypothetical protein DFA_09771 [Dictyostelium fasciculatum] >gi|328867717|gb|EGG16099.1| hypothetical protein DFA_09771 [Dictyostelium fasciculatum]	K13172	serine/arginine repetitive matrix protein 2	-	-	-
Unigene19689_AB-Unigene33677_NB1	220	10	123	3.7416	46.0044	3.62	Up	3.72E-26	1.37E-24	--	--	--	-	-	-
Unigene699_AB-Unigene40754_NB1	204	4	49	1.614	19.7644	3.6142	Up	3.84E-11	6.81E-10	PREDICTED: E3 ubiquitin-protein ligase RFWD2-like [Gorilla gorilla gorilla]	K10143	E3 ubiquitin-protein ligase RFWD2 [EC:6.3.2.19]	-	-	-
CL2238.Contig2_AB-CL4884.Contig1_NB1	1249	94	1151	6.195	75.828	3.6136	Up	5.24E-232	1.65E-229	PREDICTED: GTP cyclohydrolase 1-like [Megachile rotundata]	K01495	GTP cyclohydrolase I [EC:3.5.4.16]	GO:0090175//regulation of establishment of planar polarity;GO:0048067//cuticle pigmentation;GO:0007186//G-protein coupled receptor signaling pathway;GO:0009880//embryonic pattern specification;GO:0043095//regulation of GTP cyclohydrolase I activity;GO:0008363//larval chitin-based cuticle development;GO:0006728//pteridine biosynthetic process;GO:0035185//preblastoderm mitotic cell cycle;GO:0006729…	GO:0005184//neuropeptide hormone activity;GO:0003934//GTP cyclohydrolase I activity;GO:0060308//GTP cyclohydrolase I regulator activity;GO:0001664//G-protein coupled receptor binding	GO:0031395//bursicon neuropeptide hormone complex;GO:0005737//cytoplasm
Unigene17653_AB-Unigene33958_NB1	292	11	134	3.1009	37.7606	3.6061	Up	2.73E-28	1.07E-26	PREDICTED: venom serine carboxypeptidase-like isoform 2 [Nasonia vitripennis]	K09645	vitellogenic carboxypeptidase-like protein [EC:3.4.16.-]	-	GO:0016787//hydrolase activity	-
Unigene6215_AB-Unigene27213_NB1	777	36	437	3.8138	46.2783	3.601	Up	7.04E-89	7.40E-87	PREDICTED: uncharacterized protein LOC100880620 [Megachile rotundata]	K01373	cathepsin F [EC:3.4.22.41]	GO:0022416//chaeta development;GO:0035220//wing disc development;GO:0035071//salivary gland cell autophagic cell death;GO:0008152//metabolic process	GO:0008234//cysteine-type peptidase activity	GO:0045169//fusome
CL5239.Contig2_AB-CL3985.Contig2_NB1	1300	7	84	0.4432	5.3168	3.5845	Up	3.90E-18	1.06E-16	AAEL010344-PA [Aedes aegypti]	--	--	-	-	-
Unigene12632_AB-Unigene40448_NB1	260	6	72	1.8996	22.7864	3.5844	Up	1.01E-15	2.40E-14	PREDICTED: probable maltase L-like [Acyrthosiphon pisum]	K01187	alpha-glucosidase [EC:3.2.1.20]	GO:0005975//carbohydrate metabolic process	GO:0003824//catalytic activity	-
Unigene14338_AB-Unigene31934_NB1	295	11	132	3.0694	36.8187	3.5844	Up	9.34E-28	3.60E-26	PREDICTED: tRNA uridine 5-carboxymethylaminomethyl modification enzyme MnmG-like [Bombus impatiens]	K03495	tRNA uridine 5-carboxymethylaminomethyl modification enzyme	GO:0032259//methylation;GO:0002098//tRNA wobble uridine modification	GO:0050660//flavin adenine dinucleotide binding;GO:0047151	-
CL3317.Contig1_AB-Unigene901_NB1	1891	3	36	0.1306	1.5665	3.5843	Up	1.96E-08	2.76E-07	PREDICTED: BUD13 homolog [Megachile rotundata]	K13106	pre-mRNA-splicing factor CWC26	-	-	-
Unigene16277_AB-Unigene16287_NB1	1661	142	1686	7.0372	83.5228	3.5691	Up	0	0	hypothetical protein TcasGA2_TC000799 [Tribolium castaneum]	K01081	5'-nucleotidase [EC:3.1.3.5]	-	-	-
Unigene19690_AB-Unigene12877_NB1	768	38	448	4.0729	47.9992	3.5589	Up	3.43E-90	3.67E-88	cytochrome P450 [Bemisia tabaci]	K15002	cytochrome P450, family 6 [EC:1.14.-.-]	-	-	-
Unigene5419_AB-Unigene3998_NB1	245	11	128	3.6958	42.9893	3.54	Up	1.09E-26	4.06E-25	--	--	--	-	-	-
CL1483.Contig4_AB-CL6360.Contig4_NB1	840	2	23	0.196	2.253	3.5229	Up	1.05E-05	1.07E-04	--	--	--	-	-	-
Unigene13866_AB-Unigene11993_NB1	461	21	241	3.7497	43.0163	3.52	Up	8.74E-49	5.48E-47	conserved hypothetical protein [Pediculus humanus corporis] >gi|212515794|gb|EEB17884.1| conserved hypothetical protein [Pediculus humanus corporis]	K13718	OTU domain-containing protein 4	GO:0005975//carbohydrate metabolic process;GO:0044267//cellular protein metabolic process	-	-
CL5447.Contig1_AB-Unigene4881_NB1	329	9	103	2.2518	25.7607	3.516	Up	1.28E-21	4.01E-20	hypothetical protein TcasGA2_TC004080 [Tribolium castaneum]	K07189	protein phosphatase 1, regulatory (inhibitor) subunit 3	-	-	-
Unigene24580_AB-Unigene38234_NB1	339	7	79	1.6997	19.1754	3.4959	Up	8.37E-17	2.12E-15	conserved hypothetical protein [Culex quinquefasciatus] >gi|167874601|gb|EDS37984.1| conserved hypothetical protein [Culex quinquefasciatus]	--	--	-	-	-
CL2422.Contig1_AB-Unigene19039_NB1	1914	4	45	0.172	1.9346	3.4916	Up	4.50E-10	7.32E-09	conserved hypothetical protein [Pediculus humanus corporis] >gi|212517234|gb|EEB19155.1| conserved hypothetical protein [Pediculus humanus corporis]	--	--	-	-	-
Unigene724_AB-Unigene40253_NB1	261	5	56	1.5769	17.6549	3.4849	Up	3.10E-12	5.92E-11	hypothetical protein SINV_02948 [Solenopsis invicta]	K10380	ankyrin	-	-	-
Unigene134_AB-Unigene38479_NB1	207	7	78	2.7836	31.0057	3.4775	Up	1.54E-16	3.85E-15	--	--	--	-	-	-
CL1757.Contig3_AB-Unigene37696_NB1	254	7	78	2.2685	25.2684	3.4775	Up	1.54E-16	3.85E-15	AAEL011341-PA [Aedes aegypti]	K01081	5'-nucleotidase [EC:3.1.3.5]	-	-	-
Unigene5644_AB-Unigene29705_NB1	235	8	89	2.8022	31.163	3.4752	Up	1.10E-18	3.06E-17	hypothetical protein CAPTEDRAFT_217249 [Capitella teleta]	--	--	-	-	-
CL5361.Contig1_AB-Unigene3368_NB1	707	3	33	0.3493	3.8407	3.4588	Up	1.24E-07	1.60E-06	--	--	--	-	-	-
Unigene8028_AB-Unigene2140_NB1	259	8	87	2.5425	27.6399	3.4424	Up	3.73E-18	1.01E-16	RecName: Full=OV-16 antigen; Flags: Precursor	--	--	GO:0051707//response to other organism	-	-
Unigene21839_AB-Unigene22257_NB1	788	37	402	3.865	41.9775	3.4411	Up	8.16E-79	7.71E-77	--	--	--	-	-	-
CL5237.Contig2_AB-Unigene15789_NB1	2081	5	54	0.1978	2.1352	3.4323	Up	1.05E-11	1.94E-10	EH domain-containing protein 1 [Camponotus floridanus]	K12476	EH domain-containing protein 3	GO:0006184//GTP catabolic process;GO:0007291//sperm individualization;GO:0008587//imaginal disc-derived wing margin morphogenesis;GO:0006897//endocytosis;GO:0007474//imaginal disc-derived wing vein specification;GO:0048477//oogenesis	GO:0005525//GTP binding;GO:0005509//calcium ion binding;GO:0003924//GTPase activity	-
Unigene18040_AB-Unigene16924_NB1	227	9	97	3.2636	35.1611	3.4294	Up	4.94E-20	1.45E-18	PREDICTED: hypothetical protein LOC100119572 [Nasonia vitripennis]	--	--	-	-	-
Unigene17763_AB-Unigene31484_NB1	414	18	193	3.5789	38.3596	3.422	Up	1.92E-38	9.83E-37	PREDICTED: phenylalanyl-tRNA synthetase beta chain-like [Bombus impatiens]	K01889	phenylalanyl-tRNA synthetase alpha chain [EC:6.1.1.20]	GO:0043039//tRNA aminoacylation;GO:0010467//gene expression	GO:0097159//organic cyclic compound binding;GO:1901363	-
Unigene458_AB-Unigene13109_NB1	258	10	107	3.1905	34.1256	3.419	Up	6.57E-22	2.09E-20	--	--	--	-	-	-
CL5558.Contig1_AB-CL3310.Contig2_NB1	873	3	32	0.2829	3.0161	3.4143	Up	2.29E-07	2.88E-06	Prolow-density lipoprotein receptor-related protein 1 [Crassostrea gigas]	K06233	low density lipoprotein-related protein 2	GO:0042359//vitamin D metabolic process;GO:0070293//renal absorption;GO:0006486//protein glycosylation;GO:0006898//receptor-mediated endocytosis	GO:0005515//protein binding	GO:0005764//lysosome;GO:0044459//plasma membrane part
CL2192.Contig2_AB-Unigene28229_NB1	496	13	138	2.1574	22.8936	3.4076	Up	8.65E-28	3.34E-26	hypothetical protein CAPTEDRAFT_220779 [Capitella teleta]	K01183	chitinase [EC:3.2.1.14]	-	-	-
Unigene15230_AB-Unigene40661_NB1	252	5	53	1.6332	17.3058	3.4055	Up	1.92E-11	3.49E-10	PREDICTED: aromatic-L-amino-acid decarboxylase-like [Acyrthosiphon pisum]	K01593	aromatic-L-amino-acid decarboxylase [EC:4.1.1.28]	GO:0040003//chitin-based cuticle development;GO:0042417//dopamine metabolic process;GO:0019752//carboxylic acid metabolic process	GO:0019239//deaminase activity;GO:0004058//aromatic-L-amino-acid decarboxylase activity	-
CL5313.Contig1_AB-Unigene6193_NB1	724	39	409	4.4341	46.4838	3.39	Up	4.00E-79	3.79E-77	--	--	--	-	-	-
Unigene17443_AB-Unigene27967_NB1	739	36	375	4.0099	41.7545	3.3803	Up	1.70E-72	1.50E-70	hypothetical protein SINV_05217 [Solenopsis invicta]	K14073	pancreatic triacylglycerol lipase [EC:3.1.1.3]	-	-	-
CL2522.Contig3_AB-Unigene6825_NB1	339	17	177	4.1279	42.9626	3.3796	Up	5.30E-35	2.48E-33	cytochrome P450 [Bemisia tabaci]	K07427	cytochrome P450, family 4, subfamily V	GO:0010430//fatty acid omega-oxidation	-	-
Unigene8953_AB-Unigene32685_NB1	245	8	83	2.6878	27.8759	3.3745	Up	4.20E-17	1.08E-15	PREDICTED: aspartyl-tRNA synthetase-like [Bombus impatiens]	K01876	aspartyl-tRNA synthetase [EC:6.1.1.12]	-	GO:0005488//binding;GO:0016874//ligase activity	GO:0005737//cytoplasm
Unigene19253_AB-Unigene15536_NB1	1537	107	1103	5.7305	59.0498	3.3652	Up	3.89E-209	1.04E-206	PREDICTED: legumain-like [Oreochromis niloticus]	K01369	legumain [EC:3.4.22.34]	-	-	-
Unigene18348_AB-Unigene38371_NB1	407	11	113	2.2247	22.8455	3.3602	Up	9.82E-23	3.23E-21	cathepsin B [Cristaria plicata]	K01363	cathepsin B [EC:3.4.22.1]	GO:0031101//fin regeneration	-	-
Unigene5076_AB-Unigene40292_NB1	218	5	51	1.888	19.25	3.3499	Up	6.46E-11	1.13E-09	NADH dehydrogenase subunit 5 (mitochondrion) [Chrysaora quinquecirrha] >gi|324022927|gb|ADY15495.1| NADH dehydrogenase subunit 5 (mitochondrion) [Chrysaora quinquecirrha]	K03883	NADH-ubiquinone oxidoreductase chain 5 [EC:1.6.5.3]	GO:0055114//oxidation-reduction process	-	GO:0016020//membrane
CL5218.Contig1_AB-Unigene40876_NB1	257	5	51	1.6015	16.3288	3.3499	Up	6.46E-11	1.13E-09	PREDICTED: hypothetical protein LOC100742971 [Bombus impatiens]	K09405	forkhead box protein L	GO:0000122//negative regulation of transcription from RNA polymerase II promoter;GO:0001541//ovarian follicle development;GO:0002074//extraocular skeletal muscle development;GO:0060026//convergent extension;GO:0048048//embryonic eye morphogenesis;GO:0007389//pattern specification process;GO:0060014//granulosa cell differentiation;GO:0006309//apoptotic DNA fragmentation;GO:0051090//regulation of s…	GO:0031624//ubiquitin conjugating enzyme binding;GO:0003705//RNA polymerase II distal enhancer sequence-specific DNA binding transcription factor activity;GO:0030331//estrogen receptor binding;GO:0003690//double-stranded DNA binding;GO:0008134//transcription factor binding;GO:0008301//DNA binding, bending;GO:0043028//cysteine-type endopeptidase regulator activity involved in apoptotic process	GO:0005667//transcription factor complex
Unigene23454_AB-Unigene34102_NB1	246	8	81	2.6769	27.0936	3.3393	Up	1.40E-16	3.51E-15	--	--	--	-	-	-
Unigene18557_AB-Unigene21372_NB1	3025	417	4175	11.3472	113.5659	3.3231	Up	0	0	--	--	--	-	-	-
CL3473.Contig4_AB-CL1058.Contig1_NB1	1779	6	60	0.2776	2.7752	3.3215	Up	1.51E-12	2.96E-11	PREDICTED: neurofilament heavy polypeptide [Tursiops truncatus]	K11294	nucleolin	GO:0044763;GO:0048856//anatomical structure development;GO:0044767	GO:0005488//binding	GO:0005622//intracellular
Unigene20196_AB-Unigene40231_NB1	203	4	40	1.622	16.2137	3.3214	Up	9.40E-09	1.36E-07	cytochrome P450 [Bemisia tabaci]	K15002	cytochrome P450, family 6 [EC:1.14.-.-]	-	GO:0016491//oxidoreductase activity;GO:0005488//binding	-
Unigene18194_AB-Unigene33499_NB1	328	10	100	2.5096	25.0867	3.3214	Up	4.47E-20	1.32E-18	hypothetical protein SINV_15235 [Solenopsis invicta]	K05961	deoxynucleoside kinase [EC:2.7.1.145]	-	-	-
Unigene24661_AB-Unigene40816_NB1	216	4	40	1.5244	15.2378	3.3213	Up	9.40E-09	1.36E-07	--	--	--	-	-	-
CL6022.Contig1_AB-Unigene9677_NB1	732	27	268	3.0362	30.1259	3.3107	Up	2.62E-51	1.71E-49	--	--	--	-	-	-
Unigene5929_AB-Unigene25741_NB1	796	57	563	5.8944	58.1986	3.3036	Up	7.86E-106	9.64E-104	acetylornithine deacetylase [Entamoeba dispar SAW760]	--	--	-	-	-
CL4806.Contig1_AB-Unigene35291_NB1	203	7	69	2.8384	27.9685	3.3007	Up	3.57E-14	7.75E-13	preprotein translocase subunit YidC, partial [Clonorchis sinensis]	--	--	-	-	-
Unigene10979_AB-Unigene39382_NB1	201	6	59	2.4572	24.1531	3.2971	Up	2.75E-12	5.29E-11	PREDICTED: probable maltase-like, partial [Acyrthosiphon pisum]	K01187	alpha-glucosidase [EC:3.2.1.20]	-	-	-
Unigene20947_AB-Unigene14962_NB1	739	35	343	3.8985	38.1915	3.2923	Up	6.56E-65	5.23E-63	--	--	--	-	-	-
CL997.Contig1_AB-Unigene37924_NB1	238	4	39	1.3834	13.4836	3.2849	Up	1.72E-08	2.44E-07	--	--	--	-	-	-
Unigene5592_AB-Unigene36463_NB1	372	10	97	2.2128	21.4558	3.2774	Up	2.70E-19	7.66E-18	PREDICTED: hypothetical protein LOC100646173 [Bombus terrestris]	K10379	beaded filament structural protein 2, phakinin	-	-	-
CL4151.Contig1_AB-CL6043.Contig2_NB1	1021	81	784	6.5304	63.184	3.2743	Up	1.63E-145	2.82E-143	gamma-interferon-inducible lysosomal thiol reductase precursor, putative [Pediculus humanus corporis] >gi|212518703|gb|EEB20424.1| gamma-interferon-inducible lysosomal thiol reductase precursor, putative [Pediculus humanus corporis]	K08059	interferon, gamma-inducible protein 30	-	-	-
Unigene5584_AB-Unigene36375_NB1	375	12	115	2.6341	25.2338	3.26	Up	1.58E-22	5.17E-21	--	--	--	-	-	-
CL714.Contig5_AB-CL634.Contig1_NB1	2290	66	630	2.3724	22.6372	3.2543	Up	1.30E-116	1.74E-114	predicted protein [Naegleria gruberi] >gi|284091232|gb|EFC44880.1| predicted protein [Naegleria gruberi]	--	--	-	-	-
Unigene24575_AB-Unigene4787_NB1	380	10	95	2.1662	20.5711	3.2474	Up	8.88E-19	2.47E-17	PREDICTED: protein translocase subunit SecA-like [Bombus impatiens]	--	--	GO:0044765;GO:0015031//protein transport	-	GO:0009536//plastid
Unigene15944_AB-Unigene33491_NB1	432	10	95	1.9054	18.0949	3.2474	Up	8.88E-19	2.47E-17	PREDICTED: peroxidase-like [Acyrthosiphon pisum]	K14971	nuclear receptor coactivator 6	-	-	-
CL2518.Contig1_AB-Unigene14691_NB1	270	13	123	3.9633	37.4851	3.2415	Up	6.98E-24	2.41E-22	GH24721 [Drosophila grimshawi] >gi|193893225|gb|EDV92091.1| GH24721 [Drosophila grimshawi]	K08826	homeodomain interacting protein kinase [EC:2.7.11.1]	-	-	-
Unigene21587_AB-Unigene15768_NB1	4624	442	4182	7.8683	74.4189	3.2415	Up	0	0	PREDICTED: prolow-density lipoprotein receptor-related protein 1-like [Acyrthosiphon pisum]	K06233	low density lipoprotein-related protein 2	-	-	-
Unigene15913_AB-Unigene3135_NB1	296	9	85	2.5028	23.6289	3.2389	Up	6.70E-17	1.70E-15	PREDICTED: RNA polymerase sigma factor rpoD-like [Bombus impatiens]	K15001	cytochrome P450, family 4 [EC:1.14.-.-]	-	-	-
Unigene17570_AB-Unigene27337_NB1	332	16	151	3.967	37.4245	3.2379	Up	5.63E-29	2.25E-27	conserved hypothetical protein [Culex quinquefasciatus] >gi|167867732|gb|EDS31115.1| conserved hypothetical protein [Culex quinquefasciatus]	K15001	cytochrome P450, family 4 [EC:1.14.-.-]	-	-	-
Unigene24483_AB-Unigene26204_NB1	216	8	75	3.0487	28.5709	3.2283	Up	5.09E-15	1.16E-13	--	--	--	-	-	-
Unigene14383_AB-Unigene34430_NB1	255	8	75	2.5824	24.2013	3.2283	Up	5.09E-15	1.16E-13	--	--	--	-	-	-
Unigene13526_AB-Unigene28258_NB1	408	16	149	3.228	30.0499	3.2186	Up	1.85E-28	7.25E-27	PREDICTED: bifunctional glutathionylspermidine synthetase/amidase-like [Bombus impatiens]	K08956	AFG3 family protein [EC:3.4.24.-]	GO:0019538//protein metabolic process	GO:0043167//ion binding;GO:0016787//hydrolase activity;GO:0000166//nucleotide binding	GO:0016020//membrane
Unigene15156_AB-Unigene6231_NB1	338	20	186	4.8707	45.2807	3.2167	Up	3.73E-35	1.76E-33	--	--	--	-	-	-
CL753.Contig3_AB-CL5752.Contig1_NB1	2685	21	195	0.6438	5.976	3.2145	Up	9.19E-37	4.51E-35	NADP-dependent malic enzyme-like protein [Locusta migratoria]	K00029	malate dehydrogenase (oxaloacetate-decarboxylating)(NADP+) [EC:1.1.1.40]	GO:0006108//malate metabolic process;GO:0055114//oxidation-reduction process	GO:0051287//NAD binding;GO:0046872//metal ion binding;GO:0016619//malate dehydrogenase (oxaloacetate-decarboxylating) activity	-
Unigene16146_AB-Unigene5510_NB1	1118	93	861	6.8473	63.3692	3.2102	Up	9.88E-157	1.89E-154	hypothetical protein LOAG_06847 [Loa loa] >gi|307762407|gb|EFO21641.1| hypothetical protein LOAG_06847 [Loa loa]	K10380	ankyrin	-	-	-
Unigene5519_AB-Unigene25552_NB1	702	67	618	7.8563	72.4383	3.2048	Up	8.19E-113	1.08E-110	putative cysteine-rich protein 1 [Coptotermes formosanus]	K09377	cysteine and glycine-rich protein	GO:0071493//cellular response to UV-B;GO:0071236//cellular response to antibiotic;GO:0010043//response to zinc ion;GO:0006915//apoptotic process	GO:0008301//DNA binding, bending;GO:0042277//peptide binding;GO:0008270//zinc ion binding;GO:0003680//AT DNA binding	GO:0005737//cytoplasm
Unigene5689_AB-Unigene35571_NB1	229	7	64	2.5162	22.9965	3.1921	Up	7.04E-13	1.42E-11	PREDICTED: dihydrolipoyllysine-residue acetyltransferase component of pyruvate dehydrogenase complex-like [Bombus impatiens]	K00658	2-oxoglutarate dehydrogenase E2 component (dihydrolipoamide succinyltransferase) [EC:2.3.1.61]	GO:0008152//metabolic process	GO:0016746//transferase activity, transferring acyl groups	-
Unigene23420_AB-Unigene22147_NB1	331	61	557	15.1698	138.4663	3.1903	Up	2.06E-101	2.42E-99	--	--	--	-	-	-
Unigene13326_AB-Unigene33312_NB1	285	8	73	2.3106	21.0763	3.1893	Up	1.67E-14	3.69E-13	PREDICTED: DNA mismatch repair protein mutS-like [Bombus impatiens]	K08735	DNA mismatch repair protein MSH2	-	GO:1901363;GO:0097159//organic cyclic compound binding	-
Unigene8037_AB-Unigene27607_NB1	535	20	181	3.0772	27.8382	3.1774	Up	7.16E-34	3.28E-32	PREDICTED: translation initiation factor IF-2-like [Bombus impatiens]	K02519	translation initiation factor IF-2	-	-	-
Unigene15843_AB-Unigene13468_NB1	1214	77	695	5.221	47.1067	3.1735	Up	1.71E-125	2.45E-123	TPA_inf: cathepsin B [Acyrthosiphon pisum]	K01363	cathepsin B [EC:3.4.22.1]	-	-	-
CL2713.Contig2_AB-CL1988.Contig7_NB1	2866	7	63	0.201	1.8088	3.1698	Up	1.27E-12	2.51E-11	cytochrome P450 [Bemisia tabaci]	K15002	cytochrome P450, family 6 [EC:1.14.-.-]	-	GO:0016491//oxidoreductase activity	-
Unigene9382_AB-Unigene7099_NB1	367	18	162	4.0372	36.3217	3.1694	Up	2.13E-30	8.88E-29	hypothetical protein CAPTEDRAFT_89538 [Capitella teleta]	K02871	large subunit ribosomal protein L13	GO:0008152//metabolic process	-	GO:0030529//ribonucleoprotein complex
Unigene6965_AB-Unigene5749_NB1	1230	102	917	6.8261	61.3453	3.1678	Up	9.82E-165	1.99E-162	GF16067 [Drosophila ananassae] >gi|190628817|gb|EDV44341.1| GF16067 [Drosophila ananassae]	K01373	cathepsin F [EC:3.4.22.41]	GO:0022416//chaeta development;GO:0035220//wing disc development;GO:0035071//salivary gland cell autophagic cell death	GO:0008233//peptidase activity	GO:0045169//fusome
Unigene10589_AB-Unigene32152_NB1	545	20	179	3.0207	27.0255	3.1614	Up	2.32E-33	1.05E-31	cysteine proteases inhibitor [Haliotis discus hannai]	K01373	cathepsin F [EC:3.4.22.41]	-	-	-
Unigene23400_AB-Unigene23040_NB1	1320	699	6228	43.5895	388.2322	3.1549	Up	0	0	putative imaginal disc growth factor [Oncometopia nigricans]	K01183	chitinase [EC:3.2.1.14]	-	-	-
Unigene8681_AB-Unigene2508_NB1	247	9	80	2.9993	26.6508	3.1515	Up	1.30E-15	3.06E-14	PREDICTED: DNA mismatch repair protein mutS-like [Bombus impatiens]	K08736	DNA mismatch repair protein MSH3	-	-	-
Unigene14339_AB-Unigene36362_NB1	346	9	80	2.1411	19.0253	3.1515	Up	1.30E-15	3.06E-14	PREDICTED: tRNA uridine 5-carboxymethylaminomethyl modification enzyme MnmG-like [Bombus impatiens]	K03495	tRNA uridine 5-carboxymethylaminomethyl modification enzyme	-	-	-
Unigene14384_AB-Unigene40061_NB1	322	7	62	1.7895	15.8436	3.1463	Up	2.30E-12	4.43E-11	--	--	--	-	-	-
Unigene20298_AB-Unigene15078_NB1	870	45	396	4.2577	37.4535	3.137	Up	1.93E-71	1.69E-69	hypothetical protein TcasGA2_TC013968 [Tribolium castaneum]	--	--	-	-	-
Unigene11816_AB-Unigene25575_NB1	873	68	595	6.4117	56.0815	3.1287	Up	3.03E-106	3.75E-104	PREDICTED: collagen alpha-1(IV) chain-like [Acyrthosiphon pisum]	K06237	collagen, type IV, alpha	-	-	-
Unigene705_AB-Unigene27055_NB1	1089	54	472	4.0817	35.6641	3.1272	Up	1.37E-84	1.38E-82	hypothetical protein NEMVEDRAFT_v1g224259 [Nematostella vectensis] >gi|156202402|gb|EDO27258.1| predicted protein [Nematostella vectensis]	K00033	6-phosphogluconate dehydrogenase [EC:1.1.1.44]	GO:0008152//metabolic process	GO:0005488//binding;GO:0003824//catalytic activity	-
Unigene10150_AB-Unigene39160_NB1	488	13	113	2.1928	19.0535	3.1192	Up	2.57E-21	7.94E-20	hypothetical protein EAI_13834 [Harpegnathos saltator]	--	--	-	-	-
Unigene14120_AB-Unigene15618_NB1	1091	1262	10883	95.2168	820.8064	3.1078	Up	0	0	nudix-type motif 5 [Xenopus laevis] >gi|47937779|gb|AAH72350.1| MGC83500 protein [Xenopus laevis]	K13987	ADP-sugar pyrophosphatase [EC:3.6.1.13 3.6.1.-]	-	GO:0016462//pyrophosphatase activity	-
Unigene21863_AB-Unigene18705_NB1	309	18	155	4.795	41.2753	3.1057	Up	1.30E-28	5.15E-27	--	--	--	-	-	-
CL961.Contig1_AB-Unigene29335_NB1	611	23	196	3.0986	26.3956	3.0906	Up	1.22E-35	5.83E-34	sucrase [Nilaparvata lugens]	K01187	alpha-glucosidase [EC:3.2.1.20]	-	-	-
Unigene13294_AB-CL1102.Contig2_NB1	314	2	17	0.5243	4.4549	3.0869	Up	4.04E-04	3.11E-03	--	--	--	-	-	-
CL1373.Contig1_AB-CL578.Contig10_NB1	1753	8	68	0.3757	3.1919	3.0868	Up	3.17E-13	6.54E-12	B52, isoform B [Drosophila melanogaster] >gi|7299789|gb|AAF54968.1| B52, isoform B [Drosophila melanogaster]	K12893	splicing factor, arginine/serine-rich 4/5/6	GO:0001745//compound eye morphogenesis;GO:0006376//mRNA splice site selection;GO:0000381//regulation of alternative mRNA splicing, via spliceosome;GO:0007067//mitosis	GO:0003729//mRNA binding;GO:0005515//protein binding;GO:0000166//nucleotide binding	GO:0071011//precatalytic spliceosome;GO:0005700//polytene chromosome;GO:0071013//catalytic step 2 spliceosome;GO:0035062//omega speckle;GO:0035327//transcriptionally active chromatin
Unigene14904_AB-CL5288.Contig5_NB1	1726	237	2009	11.3028	95.7758	3.083	Up	0	0	TPA_inf: cathepsin B [Myzus persicae]	K01363	cathepsin B [EC:3.4.22.1]	-	-	-
CL1568.Contig1_AB-Unigene29395_NB1	263	13	110	4.0688	34.4155	3.0804	Up	1.48E-20	4.45E-19	hypothetical protein AND_16684 [Anopheles darlingi]	K00844	hexokinase [EC:2.7.1.1]	GO:0001678//cellular glucose homeostasis;GO:0060361//flight;GO:0006096//glycolysis;GO:0016310//phosphorylation	GO:0005524//ATP binding;GO:0004340//glucokinase activity;GO:0019158//mannokinase activity;GO:0008865//fructokinase activity	GO:0005829//cytosol
Unigene16623_AB-Unigene16915_NB1	1228	207	1731	13.8756	115.9887	3.0634	Up	1.96E-299	8.16E-297	cathepsin B-N [Astegopteryx spinocephala]	K01363	cathepsin B [EC:3.4.22.1]	-	-	-
Unigene23819_AB-Unigene26368_NB1	1432	96	801	5.5183	46.0263	3.0602	Up	2.08E-139	3.33E-137	PREDICTED: calmodulin-like [Acyrthosiphon pisum]	K02183	calmodulin	-	GO:0005509//calcium ion binding	-
CL2861.Contig2_AB-Unigene15746_NB1	1711	3	25	0.1443	1.2023	3.0587	Up	1.53E-05	1.51E-04	conserved hypothetical protein [Pediculus humanus corporis] >gi|212515404|gb|EEB17551.1| conserved hypothetical protein [Pediculus humanus corporis]	K14321	nucleoporin-like protein 2	-	-	-
CL257.Contig1_AB-Unigene22731_NB1	969	3	25	0.2548	2.1229	3.0586	Up	1.53E-05	1.51E-04	PREDICTED: uncharacterized protein LOC100865607 [Apis florea]	K00020	3-hydroxyisobutyrate dehydrogenase [EC:1.1.1.31]	-	-	-
Unigene24091_AB-Unigene14492_NB1	204	9	75	3.6315	30.2516	3.0584	Up	2.44E-14	5.34E-13	--	--	--	-	-	-
CL1318.Contig1_AB-Unigene1399_NB1	918	3	25	0.269	2.2409	3.0584	Up	1.53E-05	1.51E-04	--	--	--	-	-	-
Unigene12783_AB-Unigene4830_NB1	231	6	50	2.1381	17.8104	3.0583	Up	5.72E-10	9.21E-09	aquaporin 1 [Bemisia tabaci]	K09884	aquaporin rerated protein, invertebrate	-	-	GO:0016020//membrane
Unigene5654_AB-Unigene33382_NB1	372	12	99	2.6553	21.8982	3.0439	Up	1.96E-18	5.38E-17	PREDICTED: hypothetical protein LOC100747907 [Bombus impatiens]	K03593	ATP-binding protein involved in chromosome partitioning	-	-	-
Unigene5693_AB-Unigene2916_NB1	266	11	90	3.404	27.8405	3.0319	Up	8.09E-17	2.05E-15	--	--	--	-	-	-
Unigene20730_AB-Unigene38381_NB1	201	6	49	2.4572	20.0594	3.0292	Up	1.03E-09	1.62E-08	PREDICTED: tubulointerstitial nephritis antigen-like isoform 1 [Acyrthosiphon pisum] >gi|328712821|ref|XP_003244911.1| PREDICTED: tubulointerstitial nephritis antigen-like isoform 2 [Acyrthosiphon pisum]	K01363	cathepsin B [EC:3.4.22.1]	-	-	-
Unigene18625_AB-Unigene6990_NB1	724	30	245	3.4108	27.8448	3.0292	Up	2.42E-43	1.36E-41	--	--	--	-	-	-
Unigene11991_AB-Unigene30290_NB1	373	12	97	2.6482	21.3983	3.0144	Up	6.26E-18	1.68E-16	ribosomal protein S1, putative [Entamoeba histolytica HM-1:IMSS-B]	K14792	rRNA biogenesis protein RRP5	GO:0008152//metabolic process	GO:0003824//catalytic activity	-
Unigene11815_AB-CL2878.Contig2_NB1	5648	483	3901	7.0393	56.8327	3.0132	Up	0	0	PREDICTED: collagen alpha-1(IV) chain-like [Acyrthosiphon pisum]	K06237	collagen, type IV, alpha	GO:0009792//embryo development ending in birth or egg hatching;GO:0002119//nematode larval development;GO:0040018//positive regulation of multicellular organism growth;GO:0000003//reproduction;GO:0040039//inductive cell migration	GO:0030020//extracellular matrix structural constituent conferring tensile strength	GO:0005587//collagen type IV
Unigene23118_AB-CL4692.Contig1_NB1	5751	3	24	0.0429	0.3434	3.0008	Up	2.76E-05	2.62E-04	PREDICTED: uncharacterized protein LOC100876997 [Megachile rotundata]	K13143	integrator complex subunit 6	GO:0007424//open tracheal system development;GO:0030154//cell differentiation;GO:0007476//imaginal disc-derived wing morphogenesis	GO:0005488//binding	GO:0005634//nucleus
CL1256.Contig8_AB-CL6398.Contig3_NB1	1122	2	16	0.1467	1.1734	2.9998	Up	7.31E-04	5.29E-03	par domain protein 1 [Acyrthosiphon pisum]	K09057	hepatic leukemia factor	GO:0040007//growth;GO:0007584//response to nutrient;GO:0007623//circadian rhythm;GO:0007067//mitosis;GO:0042023//DNA endoreduplication;GO:0045893//positive regulation of transcription, DNA-dependent	GO:0001077//RNA polymerase II core promoter proximal region sequence-specific DNA binding transcription factor activity involved in positive regulation of transcription;GO:0003677//DNA binding;GO:0042803//protein homodimerization activity	GO:0005634//nucleus
CL4199.Contig2_AB-Unigene33047_NB1	256	9	72	2.8939	23.1425	2.9995	Up	1.39E-13	2.93E-12	PREDICTED: facilitated trehalose transporter Tret1-like [Acyrthosiphon pisum]	K08145	MFS transporter, SP family, solute carrier family 2 (facilitated glucose transporter), member 8	-	-	-
Unigene14228_AB-Unigene38889_NB1	269	5	40	1.53	12.2356	2.9995	Up	4.44E-08	6.04E-07	--	--	--	-	-	-
CL707.Contig1_AB-Unigene32592_NB1	284	12	96	3.4781	27.8144	2.9995	Up	1.12E-17	2.95E-16	BTB/POZ domain-containing protein 2 [Camponotus floridanus]	K10477	BTB/POZ domain-containing protein 1/2	-	-	-
Unigene8394_AB-Unigene5641_NB1	1414	75	600	4.3661	34.9155	2.9995	Up	8.02E-103	9.59E-101	PREDICTED: BTB (POZ) domain containing 2-like [Saccoglossus kowalevskii]	K10477	BTB/POZ domain-containing protein 1/2	-	GO:0005515//protein binding	GO:0000932//cytoplasmic mRNA processing body
CL1626.Contig2_AB-CL5834.Contig1_NB1	990	2	16	0.1663	1.3298	2.9993	Up	7.31E-04	5.29E-03	Breast cancer metastasis-suppressor 1-like protein [Lepeophtheirus salmonis]	K06706	CD248 antigen, endosialin	-	-	-
Unigene19329_AB-CL3809.Contig1_NB1	2176	2	16	0.0757	0.605	2.9986	Up	7.31E-04	5.28E-03	PREDICTED: transmembrane protein 19-like isoform 2 [Acyrthosiphon pisum] >gi|328717449|ref|XP_003246210.1| PREDICTED: transmembrane protein 19-like isoform 3 [Acyrthosiphon pisum]	--	--	-	-	-
Unigene24539_AB-Unigene27935_NB1	758	34	271	3.6922	29.4183	2.9942	Up	3.02E-47	1.84E-45	cathepsin B-S [Tuberaphis styraci] >gi|204022069|dbj|BAG71132.1| cathepsin B-S1 [Tuberaphis styraci]	K01363	cathepsin B [EC:3.4.22.1]	-	-	-
Unigene18633_AB-Unigene19527_NB1	1640	549	4352	27.5554	218.3544	2.9863	Up	0	0	PREDICTED: lipid storage droplets surface-binding protein 1-like isoform 2 [Acyrthosiphon pisum]	K08768	perilipin	-	-	-
CL4715.Contig1_AB-Unigene38476_NB1	209	5	39	1.9693	15.3545	2.9629	Up	7.93E-08	1.05E-06	PREDICTED: facilitated trehalose transporter Tret1-like [Acyrthosiphon pisum]	K14258	facilitated trehalose transporter	-	-	-
Unigene19243_AB-Unigene20450_NB1	889	120	936	11.1111	86.6345	2.9629	Up	1.78E-157	3.44E-155	Ornithine aminotransferase, mitochondrial [Crassostrea gigas]	K00819	ornithine--oxo-acid transaminase [EC:2.6.1.13]	GO:0006591//ornithine metabolic process;GO:0022008//neurogenesis	GO:0030170//pyridoxal phosphate binding;GO:0004587//ornithine-oxo-acid transaminase activity	GO:0005759//mitochondrial matrix
CL225.Contig2_AB-Unigene26549_NB1	440	26	202	4.8641	37.776	2.9572	Up	3.53E-35	1.67E-33	cytochrome P450 [Bemisia tabaci]	K15002	cytochrome P450, family 6 [EC:1.14.-.-]	-	-	-
Unigene21196_AB-Unigene26141_NB1	233	21	163	7.4189	57.5637	2.9559	Up	1.18E-28	4.67E-27	--	--	--	-	-	-
CL1289.Contig2_AB-CL3109.Contig1_NB1	621	49	376	6.4951	49.8211	2.9393	Up	9.09E-64	7.10E-62	Ecdysteroid-regulated 16 kDa protein [Acromyrmex echinatior]	K13443	Niemann-Pick C2 protein	-	-	-
Unigene11940_AB-Unigene9089_NB1	287	10	76	2.8681	21.7896	2.9255	Up	5.99E-14	1.29E-12	PREDICTED: 60 kDa chaperonin-like [Bombus impatiens]	K04077	chaperonin GroEL	GO:0006457//protein folding	GO:0000166//nucleotide binding	-
Unigene7786_AB-Unigene37629_NB1	418	10	76	1.9693	14.9608	2.9254	Up	5.99E-14	1.29E-12	AGAP010887-PA [Anopheles gambiae str. PEST] >gi|157019426|gb|EAA05609.4| AGAP010887-PA [Anopheles gambiae str. PEST]	K10955	intestinal mucin-2	-	-	-
Unigene20490_AB-Unigene13918_NB1	905	61	463	5.5483	42.0968	2.9236	Up	1.01E-77	9.46E-76	--	--	--	-	-	-
CL1805.Contig2_AB-CL3058.Contig2_NB1	613	51	387	6.8484	51.9478	2.9232	Up	3.16E-65	2.54E-63	PREDICTED: villin-1-like [Anolis carolinensis]	K05761	villin 1	-	-	-
CL1310.Contig2_AB-CL4909.Contig1_NB1	5004	9	68	0.148	1.1182	2.9175	Up	1.40E-12	2.74E-11	PREDICTED: LOW QUALITY PROTEIN: E3 ubiquitin-protein ligase HUWE1 [Nasonia vitripennis]	K10592	E3 ubiquitin-protein ligase HUWE1 [EC:6.3.2.19]	GO:0000209//protein polyubiquitination;GO:0006284//base-excision repair;GO:0016574//histone ubiquitination;GO:0006513//protein monoubiquitination;GO:0042787//protein ubiquitination involved in ubiquitin-dependent protein catabolic process	GO:0003677//DNA binding;GO:0004842//ubiquitin-protein ligase activity;GO:0005515//protein binding	GO:0005730//nucleolus;GO:0005737//cytoplasm
CL3602.Contig1_AB-Unigene27117_NB1	377	22	165	4.8035	36.013	2.9064	Up	1.60E-28	6.33E-27	--	--	--	-	-	-
Unigene21590_AB-Unigene15769_NB1	744	122	914	13.4979	101.0858	2.9048	Up	9.34E-151	1.70E-148	vitellogenin receptor [Blattella germanica]	--	--	-	-	-
CL599.Contig1_AB-Unigene28439_NB1	289	16	119	4.5572	33.8818	2.8943	Up	7.04E-21	2.14E-19	AGAP005752-PA [Anopheles gambiae str. PEST] >gi|157015690|gb|EAL39907.3| AGAP005752-PA [Anopheles gambiae str. PEST]	K00699	glucuronosyltransferase [EC:2.4.1.17]	-	GO:0016740//transferase activity	-
Unigene8529_AB-Unigene8395_NB1	466	34	251	6.0058	44.3205	2.8835	Up	2.79E-42	1.54E-40	--	--	--	-	-	-
Unigene24589_AB-Unigene29478_NB1	461	11	81	1.9641	14.4578	2.8799	Up	1.43E-14	3.19E-13	aspartate kinase, monofunctional class, putative [Entamoeba histolytica HM-1:IMSS-B]	K15001	cytochrome P450, family 4 [EC:1.14.-.-]	GO:0006520//cellular amino acid metabolic process	GO:0003824//catalytic activity	-
CL5955.Contig3_AB-CL2449.Contig1_NB1	2031	17	125	0.689	5.0643	2.8778	Up	9.64E-22	3.04E-20	cytochrome P450 YP6CM1vQ [Bemisia tabaci]	K15002	cytochrome P450, family 6 [EC:1.14.-.-]	GO:0055114//oxidation-reduction process	GO:0020037//heme binding;GO:0016705//oxidoreductase activity, acting on paired donors, with incorporation or reduction of molecular oxygen;GO:0004497//monooxygenase activity;GO:0005506//iron ion binding;GO:0009055//electron carrier activity	-
Unigene12684_AB-Unigene33360_NB1	280	9	66	2.6458	19.3956	2.874	Up	4.38E-12	8.31E-11	PREDICTED: hypothetical protein LOC100573041 [Acyrthosiphon pisum]	K13909	mucin-7	-	-	-
Unigene1441_AB-Unigene15430_NB1	469	24	175	4.2123	30.7031	2.8657	Up	9.50E-30	3.90E-28	cytochrome P450 [Bemisia tabaci]	K15002	cytochrome P450, family 6 [EC:1.14.-.-]	-	-	-
CL6124.Contig3_AB-Unigene16_NB1	930	11	80	0.9736	7.0782	2.862	Up	2.53E-14	5.55E-13	hypothetical protein DAPPUDRAFT_42659 [Daphnia pulex]	K14802	phospholipid-transporting ATPase [EC:3.6.3.1]	-	-	-
Unigene14204_AB-Unigene9513_NB1	297	13	94	3.603	26.0428	2.8536	Up	1.49E-16	3.72E-15	--	--	--	-	-	-
Unigene5438_AB-Unigene29348_NB1	492	26	188	4.35	31.442	2.8536	Up	1.02E-31	4.42E-30	PREDICTED: hypothetical protein LOC100749102 [Bombus impatiens]	K01358	ATP-dependent Clp protease, protease subunit [EC:3.4.21.92]	GO:0019538//protein metabolic process	GO:0005488//binding;GO:0008236//serine-type peptidase activity	-
Unigene11584_AB-CL1947.Contig1_NB1	1809	24	173	1.0921	7.8691	2.8491	Up	2.95E-29	1.19E-27	tyrosine/tryptophan monooxygenase, putative [Pediculus humanus corporis] >gi|212514180|gb|EEB16546.1| tyrosine/tryptophan monooxygenase, putative [Pediculus humanus corporis]	K00500	phenylalanine-4-hydroxylase [EC:1.14.16.1]	GO:0006559//L-phenylalanine catabolic process;GO:0055114//oxidation-reduction process	GO:0004505//phenylalanine 4-monooxygenase activity;GO:0005506//iron ion binding;GO:0004510//tryptophan 5-monooxygenase activity;GO:0016597//amino acid binding	-
CL5564.Contig1_AB-CL4986.Contig4_NB1	508	6	43	0.9722	6.965	2.8408	Up	3.27E-08	4.50E-07	--	--	--	-	-	-
Unigene10147_AB-CL3670.Contig2_NB1	3388	366	2610	8.8923	63.389	2.8336	Up	0	0	PREDICTED: collagen alpha-2(IV) chain-like [Megachile rotundata]	K06237	collagen, type IV, alpha	-	-	-
CL4893.Contig2_AB-Unigene15151_NB1	1694	108	768	5.2479	37.3048	2.8295	Up	1.42E-123	2.00E-121	PREDICTED: membrane-bound alkaline phosphatase-like [Acyrthosiphon pisum]	K01077	alkaline phosphatase [EC:3.1.3.1]	-	GO:0016787//hydrolase activity	-
Unigene8006_AB-Unigene28501_NB1	979	40	283	3.3632	23.786	2.8222	Up	1.87E-46	1.12E-44	hypothetical protein TcasGA2_TC015454 [Tribolium castaneum]	--	--	-	-	-
CL2536.Contig1_AB-CL5061.Contig1_NB1	715	17	120	1.9571	13.8099	2.8189	Up	1.63E-20	4.88E-19	cathepsin B precursor [Acyrthosiphon pisum]	K01363	cathepsin B [EC:3.4.22.1]	-	-	-
Unigene11817_AB-Unigene242_NB1	1143	190	1340	13.6832	96.4663	2.8176	Up	2.66E-213	7.36E-211	--	--	--	-	-	-
Unigene6944_AB-Unigene26209_NB1	541	40	281	6.0861	42.7392	2.812	Up	5.75E-46	3.40E-44	--	--	--	-	-	-
CL1465.Contig2_AB-Unigene6975_NB1	215	4	28	1.5314	10.7161	2.8069	Up	1.10E-05	1.11E-04	Dorsal [Delia antiqua]	K09255	Rel/ankyrin family, other	GO:0035006//melanization defense response;GO:0010092//specification of organ identity;GO:0007451//dorsal/ventral lineage restriction, imaginal disc;GO:0050768//negative regulation of neurogenesis;GO:0007015//actin filament organization;GO:0007479//leg disc proximal/distal pattern formation;GO:0008284//positive regulation of cell proliferation;GO:0001715//ectodermal cell fate specification;GO:0007…	GO:0005112//Notch binding;GO:0070491//repressing transcription factor binding;GO:0070379//high mobility group box 1 binding;GO:0003705//RNA polymerase II distal enhancer sequence-specific DNA binding transcription factor activity;GO:0001077//RNA polymerase II core promoter proximal region sequence-specific DNA binding transcription factor activity involved in positive regulation of transcription;…	GO:0009986//cell surface;GO:0030139//endocytic vesicle;GO:0031594//neuromuscular junction;GO:0005912//adherens junction;GO:0016021//integral to membrane;GO:0035003//subapical complex;GO:0005634//nucleus
Unigene19381_AB-Unigene38314_NB1	203	4	28	1.622	11.3496	2.8068	Up	1.10E-05	1.11E-04	PREDICTED: clavesin-1-like [Megachile rotundata]	K10693	E3 ubiquitin-protein ligase MYCBP2 [EC:6.3.2.19]	-	-	-
Unigene19472_AB-Unigene3538_NB1	230	8	56	2.8631	20.0344	2.8068	Up	3.19E-10	5.25E-09	--	--	--	-	-	-
Unigene5011_AB-Unigene33406_NB1	232	7	49	2.4836	17.379	2.8068	Up	4.27E-09	6.38E-08	--	--	--	-	-	-
Unigene18396_AB-Unigene6784_NB1	499	23	161	3.7941	26.5486	2.8068	Up	6.31E-27	2.38E-25	--	--	--	-	-	-
Unigene14551_AB-Unigene11735_NB1	611	29	203	3.9069	27.3383	2.8068	Up	1.44E-33	6.56E-32	--	--	--	-	-	-
Unigene22118_AB-Unigene7719_NB1	664	36	252	4.4629	31.2284	2.8068	Up	2.63E-41	1.43E-39	PREDICTED: putative fatty acyl-CoA reductase CG5065-like [Acyrthosiphon pisum]	K13356	fatty acyl-CoA reductase [EC:1.2.1.-]	-	GO:0016491//oxidoreductase activity	-
CL2767.Contig1_AB-Unigene19764_NB1	3528	3	21	0.07	0.4898	2.8068	Up	1.57E-04	1.31E-03	PREDICTED: similar to serine/threonine protein kinase [Tribolium castaneum] >gi|270007652|gb|EFA04100.1| hypothetical protein TcasGA2_TC014335 [Tribolium castaneum]	K08282	non-specific serine/threonine protein kinase [EC:2.7.11.1]	GO:0000186//activation of MAPKK activity	GO:0005524//ATP binding;GO:0004709//MAP kinase kinase kinase activity	-
Unigene11633_AB-Unigene19729_NB1	3580	58	406	1.3336	9.3317	2.8068	Up	1.40E-65	1.13E-63	glycosyl hydrolase family 31 protein [Danaus plexippus]	K01187	alpha-glucosidase [EC:3.2.1.20]	-	GO:0004553//hydrolase activity, hydrolyzing O-glycosyl compounds	-
CL3796.Contig5_AB-CL1119.Contig1_NB1	737	3	21	0.3351	2.3446	2.8067	Up	1.57E-04	1.31E-03	--	--	--	-	-	-
Unigene15976_AB-Unigene6027_NB1	1656	219	1531	10.8859	76.0732	2.8049	Up	2.82E-242	9.23E-240	PREDICTED: ornithine aminotransferase, mitochondrial-like isoform 1 [Acyrthosiphon pisum] >gi|328701505|ref|XP_003241621.1| PREDICTED: ornithine aminotransferase, mitochondrial-like isoform 2 [Acyrthosiphon pisum] >gi|328701507|ref|XP_003241622.1| PREDICTED: ornithine aminotransferase, mitochondrial-like isoform 3 [Acyrthosiphon pisum]	K00819	ornithine--oxo-acid transaminase [EC:2.6.1.13]	GO:0006591//ornithine metabolic process;GO:0022008//neurogenesis	GO:0004587//ornithine-oxo-acid transaminase activity	GO:0005759//mitochondrial matrix
CL2194.Contig1_AB-Unigene20914_NB1	4109	891	6185	17.8493	123.857	2.7947	Up	0	0	PREDICTED: papilin-like [Apis florea]	K08625	a disintegrin and metalloproteinase with thrombospondin motifs 10 [EC:3.4.24.-]	-	-	-
Unigene16106_AB-Unigene29465_NB1	422	17	118	3.316	23.0084	2.7946	Up	5.02E-20	1.47E-18	PREDICTED: similar to adenylate cyclase [Tribolium castaneum]	K01090	protein phosphatase [EC:3.1.3.16]	-	-	-
Unigene14748_AB-Unigene17465_NB1	1092	1019	7031	76.8122	529.7992	2.786	Up	0	0	--	--	--	-	-	-
CL5980.Contig3_AB-CL2481.Contig3_NB1	431	9	62	1.7189	11.8367	2.7837	Up	4.22E-11	7.46E-10	--	--	--	-	-	-
Unigene14635_AB-Unigene32589_NB1	207	8	55	3.1813	21.863	2.7808	Up	5.61E-10	9.05E-09	--	--	--	-	-	-
Unigene7894_AB-Unigene32938_NB1	440	14	96	2.6191	17.9529	2.7771	Up	1.91E-16	4.75E-15	PREDICTED: putative serine protease K12H4.7-like [Acyrthosiphon pisum]	K09649	protease, serine, 16 (thymus) [EC:3.4.-.-]	-	-	-
Unigene22117_AB-Unigene7846_NB1	828	59	404	5.8654	40.1484	2.775	Up	1.69E-64	1.33E-62	PREDICTED: putative fatty acyl-CoA reductase CG5065-like [Acyrthosiphon pisum]	K13356	fatty acyl-CoA reductase [EC:1.2.1.-]	-	-	-
CL4885.Contig2_AB-Unigene38592_NB1	267	6	41	1.8498	12.6354	2.772	Up	1.02E-07	1.33E-06	PREDICTED: similar to glucose dehydrogenase [Tribolium castaneum] >gi|270009084|gb|EFA05532.1| hypothetical protein TcasGA2_TC015719 [Tribolium castaneum]	K00108	choline dehydrogenase [EC:1.1.99.1]	GO:0044710	GO:0016614//oxidoreductase activity, acting on CH-OH group of donors	-
Unigene22891_AB-Unigene9607_NB1	703	30	204	3.5127	23.8777	2.765	Up	3.23E-33	1.46E-31	AGAP005716-PA [Anopheles gambiae str. PEST] >gi|157015660|gb|EAA11629.4| AGAP005716-PA [Anopheles gambiae str. PEST]	K12384	lysosome membrane protein 2	-	-	-
Unigene17186_AB-Unigene16185_NB1	793	136	924	14.1171	95.8773	2.7637	Up	1.11E-144	1.91E-142	--	--	--	-	-	-
Unigene18205_AB-Unigene11883_NB1	578	27	183	3.8452	26.0519	2.7603	Up	6.73E-30	2.77E-28	PREDICTED: acyl-CoA synthetase short-chain family member 3, mitochondrial-like [Acyrthosiphon pisum]	K01908	propionyl-CoA synthetase [EC:6.2.1.17]	GO:0008152//metabolic process	GO:0003987//acetate-CoA ligase activity	-
CL6128.Contig3_AB-Unigene19146_NB1	1013	4	27	0.325	2.1932	2.7545	Up	1.94E-05	1.89E-04	predicted protein [Naegleria gruberi] >gi|284090843|gb|EFC44493.1| predicted protein [Naegleria gruberi]	--	--	-	-	-
Unigene22493_AB-Unigene8103_NB1	453	30	202	5.4513	36.6919	2.7508	Up	9.85E-33	4.35E-31	--	--	--	-	-	-
Unigene24499_AB-Unigene26241_NB1	501	35	235	5.7505	38.5964	2.7467	Up	8.91E-38	4.49E-36	PREDICTED: methionine aminopeptidase-like [Bombus impatiens]	K01265	methionyl aminopeptidase [EC:3.4.11.18]	-	GO:0016787//hydrolase activity	-
Unigene18634_AB-Unigene19528_NB1	639	159	1064	20.4821	137.0117	2.7419	Up	6.44E-165	1.31E-162	--	--	--	-	-	-
CL1642.Contig5_AB-CL1638.Contig1_NB1	1317	6	40	0.375	2.4991	2.7364	Up	1.78E-07	2.27E-06	uncharacterized protein LOC100158934 [Acyrthosiphon pisum] >gi|239790868|dbj|BAH71968.1| ACYPI000351 [Acyrthosiphon pisum]	--	--	-	GO:0003676//nucleic acid binding	-
CL2480.Contig1_AB-Unigene33_NB1	310	20	133	5.3106	35.3026	2.7328	Up	6.68E-22	2.12E-20	--	--	--	-	-	-
Unigene15744_AB-Unigene18119_NB1	604	39	258	5.315	35.1479	2.7253	Up	5.46E-41	2.95E-39	GH10507 [Drosophila grimshawi] >gi|193904565|gb|EDW03432.1| GH10507 [Drosophila grimshawi]	K02891	large subunit ribosomal protein L22e	-	-	-
Unigene24612_AB-Unigene36733_NB1	271	5	33	1.5187	10.0199	2.722	Up	2.44E-06	2.71E-05	cytochrome B5 [Culicoides sonorensis]	K10595	E3 ubiquitin-protein ligase HERC2 [EC:6.3.2.19]	GO:0051726//regulation of cell cycle;GO:0002168//instar larval development;GO:0045610//regulation of hemocyte differentiation;GO:0035206//regulation of hemocyte proliferation	GO:0046872//metal ion binding	GO:0005739//mitochondrion;GO:0005811//lipid particle
Unigene13637_AB-Unigene37093_NB1	204	7	46	2.8245	18.5543	2.7157	Up	2.31E-08	3.23E-07	--	--	--	-	-	-
Unigene16053_AB-CL2688.Contig1_NB1	1638	182	1196	9.1461	60.0806	2.7157	Up	3.04E-183	6.78E-181	WD-repeat protein YNL035C, putative [Pediculus humanus corporis] >gi|212513065|gb|EEB15715.1| WD-repeat protein YNL035C, putative [Pediculus humanus corporis]	K14848	ribosome assembly protein RRB1	-	-	-
CL3329.Contig4_AB-Unigene25746_NB1	442	32	210	5.9595	39.0943	2.7137	Up	1.69E-33	7.69E-32	--	--	--	-	-	-
CL4628.Contig1_AB-CL871.Contig1_NB1	949	65	426	5.638	36.9369	2.7118	Up	2.72E-66	2.21E-64	AGAP004948-PA [Anopheles gambiae str. PEST] >gi|157016571|gb|EAA10372.4| AGAP004948-PA [Anopheles gambiae str. PEST]	K15050	nuclease EXOG, mitochondrial	-	-	-
Unigene20614_AB-Unigene7419_NB1	1748	82	537	3.8615	25.2784	2.7107	Up	4.31E-83	4.27E-81	uncharacterized protein LOC100158751 precursor [Acyrthosiphon pisum] >gi|239788825|dbj|BAH71074.1| ACYPI000189 [Acyrthosiphon pisum]	--	--	-	-	-
CL4391.Contig1_AB-Unigene39260_NB1	216	6	39	2.2865	14.8569	2.6999	Up	3.12E-07	3.87E-06	PREDICTED: facilitated trehalose transporter Tret1-like [Acyrthosiphon pisum]	K14258	facilitated trehalose transporter	-	-	-
Unigene24690_AB-Unigene35817_NB1	220	6	39	2.245	14.5868	2.6999	Up	3.12E-07	3.86E-06	glutamyl-tRNA(Gln) amidotransferase subunit A, putative [Ixodes scapularis] >gi|215501906|gb|EEC11400.1| glutamyl-tRNA(Gln) amidotransferase subunit A, putative [Ixodes scapularis]	K02433	aspartyl-tRNA(Asn)/glutamyl-tRNA (Gln) amidotransferase subunit A [EC:6.3.5.6 6.3.5.7]	GO:0044238//primary metabolic process;GO:0044260	GO:0016874//ligase activity	-
Unigene16521_AB-Unigene34216_NB1	289	10	65	2.8483	18.5068	2.6999	Up	2.99E-11	5.36E-10	alakaline phosphatase 1 [Nilaparvata lugens]	K01077	alkaline phosphatase [EC:3.1.3.1]	-	GO:0016787//hydrolase activity	-
CL5944.Contig1_AB-Unigene20040_NB1	1369	6	39	0.3608	2.3441	2.6998	Up	3.12E-07	3.87E-06	RecName: Full=Catalase >gi|5816708|dbj|BAA83685.1| catalase [Glandirana rugosa]	K03781	catalase [EC:1.11.1.6]	GO:0006979//response to oxidative stress;GO:0008152//metabolic process	GO:0005488//binding;GO:0004601//peroxidase activity	-
Unigene24488_AB-Unigene25556_NB1	2217	150	974	5.5693	36.1502	2.6984	Up	1.51E-148	2.72E-146	PREDICTED: probable maltase H [Acyrthosiphon pisum]	K01187	alpha-glucosidase [EC:3.2.1.20]	-	GO:0003824//catalytic activity	-
CL4872.Contig1_AB-Unigene20886_NB1	3144	218	1410	5.7076	36.9023	2.6928	Up	1.02E-213	2.84E-211	PREDICTED: MFS-type transporter C6orf192-like [Acyrthosiphon pisum]	K08155	MFS transporter, DHA1 family, solute carrier family 18 (vesicular amine transporter), member 1/2	-	-	GO:0016020//membrane
Unigene23870_AB-Unigene37651_NB1	532	15	97	2.3209	15.003	2.6925	Up	4.16E-16	1.01E-14	PREDICTED: solute carrier organic anion transporter family member 5A1-like [Nasonia vitripennis]	K14353	solute carrier organic anion transporter family, member 3A	-	-	-
Unigene17187_AB-CL717.Contig2_NB1	1307	228	1464	14.3595	92.1685	2.6823	Up	6.90E-221	2.02E-218	PREDICTED: leucine-rich repeat-containing protein 58-like [Acyrthosiphon pisum]	K12796	erbb2-interacting protein	-	-	-
CL558.Contig1_AB-Unigene40589_NB1	216	5	32	1.9054	12.1903	2.6776	Up	4.28E-06	4.58E-05	PREDICTED: probable maltase L-like [Acyrthosiphon pisum]	K01187	alpha-glucosidase [EC:3.2.1.20]	-	-	-
Unigene5252_AB-Unigene36461_NB1	216	5	32	1.9054	12.1903	2.6776	Up	4.28E-06	4.58E-05	--	--	--	-	-	-
Unigene5555_AB-Unigene25022_NB1	530	54	343	8.3868	53.2519	2.6666	Up	9.59E-53	6.47E-51	--	--	--	-	-	-
CL1072.Contig1_AB-CL3831.Contig1_NB1	482	35	222	5.9772	37.8986	2.6646	Up	1.17E-34	5.44E-33	hypothetical protein TcasGA2_TC007136 [Tribolium castaneum]	K09377	cysteine and glycine-rich protein	-	GO:0008270//zinc ion binding	-
CL4550.Contig1_AB-Unigene1175_NB1	746	3	19	0.331	2.0957	2.6625	Up	4.90E-04	3.69E-03	putative small heat shock protein [Graphocephala atropunctata]	K09542	crystallin, alpha B	-	-	-
Unigene19948_AB-Unigene21189_NB1	1938	941	5946	39.9682	252.4573	2.6591	Up	0	0	Chain A, Ketose Reductase (Sorbitol Dehydrogenase) From Silverleaf Whitefly >gi|4106364|gb|AAD02817.1| NADP(H)-dependent ketose reductase [Bemisia argentifolii]	K00008	L-iditol 2-dehydrogenase [EC:1.1.1.14]	GO:0055114//oxidation-reduction process	GO:0003939//L-iditol 2-dehydrogenase activity;GO:0000166//nucleotide binding;GO:0008270//zinc ion binding	-
Unigene15075_AB-Unigene6321_NB1	337	22	139	5.3737	33.9392	2.659	Up	3.36E-22	1.09E-20	hypothetical protein CAPTEDRAFT_113313 [Capitella teleta]	K14258	facilitated trehalose transporter	GO:0015767;GO:0015771//trehalose transport;GO:0015768//maltose transport;GO:0015770//sucrose transport	GO:0015574//trehalose transmembrane transporter activity	GO:0044459//plasma membrane part
Unigene21194_AB-CL2595.Contig1_NB1	787	84	528	8.7858	55.2047	2.6515	Up	8.25E-80	7.86E-78	Protein LEA-1, isoform a [Caenorhabditis elegans] >gi|2353333|gb|AAB69446.1| Ce-LEA [Caenorhabditis elegans] >gi|3924819|emb|CAB05543.1| Protein LEA-1, isoform a [Caenorhabditis elegans]	--	--	-	-	-
Unigene16276_AB-Unigene16476_NB1	719	275	1726	31.4835	197.528	2.6494	Up	1.43E-256	5.03E-254	--	--	--	-	-	-
Unigene18308_AB-Unigene30411_NB1	518	22	138	3.496	21.9213	2.6486	Up	5.82E-22	1.85E-20	PREDICTED: glutamate decarboxylase-like protein 1-like [Acyrthosiphon pisum]	K01580	glutamate decarboxylase [EC:4.1.1.15]	GO:0007479//leg disc proximal/distal pattern formation;GO:0042254//ribosome biogenesis;GO:0008406//gonad development;GO:0031290//retinal ganglion cell axon guidance;GO:0007412//axon target recognition;GO:0050774//negative regulation of dendrite morphogenesis;GO:0006414//translational elongation;GO:0007156//homophilic cell adhesion;GO:0045467//R7 cell development;GO:0019483//beta-alanine biosynthe…	GO:0004091//carboxylesterase activity;GO:0042803//protein homodimerization activity;GO:0003735//structural constituent of ribosome;GO:0004872//receptor activity;GO:0003705//RNA polymerase II distal enhancer sequence-specific DNA binding transcription factor activity;GO:0008013//beta-catenin binding;GO:0003746//translation elongation factor activity;GO:0004351//glutamate decarboxylase activity;GO:…	GO:0042600//chorion;GO:0071011//precatalytic spliceosome;GO:0005887//integral to plasma membrane;GO:0005911//cell-cell junction;GO:0005811//lipid particle;GO:0005739//mitochondrion;GO:0071013//catalytic step 2 spliceosome;GO:0030532//small nuclear ribonucleoprotein complex;GO:0015030//Cajal body;GO:0045495//pole plasm;GO:0022627//cytosolic small ribosomal subunit
CL5170.Contig1_AB-CL1958.Contig2_NB1	3399	4	25	0.0969	0.6052	2.6428	Up	5.97E-05	5.37E-04	PREDICTED: hypothetical protein LOC100169179 [Acyrthosiphon pisum]	K11579	protein zwilch	-	-	-
Unigene16147_AB-Unigene12863_NB1	1608	144	895	7.3715	45.7988	2.6353	Up	3.66E-133	5.62E-131	DNA primase [Aedes aegypti] >gi|108869184|gb|EAT33409.1| AAEL014314-PA [Aedes aegypti]	K02684	DNA primase small subunit [EC:2.7.7.-]	GO:0006260//DNA replication	GO:0003899//DNA-directed RNA polymerase activity	-
CL2238.Contig1_AB-CL4884.Contig2_NB1	1285	33	205	2.1139	13.1271	2.6346	Up	9.68E-32	4.19E-30	punch, isoform C [Drosophila melanogaster] >gi|7291261|gb|AAF46692.1| punch, isoform C [Drosophila melanogaster] >gi|314122279|gb|ADR83714.1| RH14316p [Drosophila melanogaster]	K01495	GTP cyclohydrolase I [EC:3.5.4.16]	GO:0090175//regulation of establishment of planar polarity;GO:0048067//cuticle pigmentation;GO:0007186//G-protein coupled receptor signaling pathway;GO:0009880//embryonic pattern specification;GO:0043095//regulation of GTP cyclohydrolase I activity;GO:0008363//larval chitin-based cuticle development;GO:0006728//pteridine biosynthetic process;GO:0035185//preblastoderm mitotic cell cycle;GO:0006729…	GO:0005184//neuropeptide hormone activity;GO:0003934//GTP cyclohydrolase I activity;GO:0060308//GTP cyclohydrolase I regulator activity;GO:0001664//G-protein coupled receptor binding	GO:0031395//bursicon neuropeptide hormone complex;GO:0005737//cytoplasm
Unigene18176_AB-Unigene9440_NB1	903	41	254	3.7374	23.1453	2.6306	Up	6.69E-39	3.45E-37	PREDICTED: similar to fizzy1 [Tribolium castaneum]	K03363	cell division cycle 20, cofactor of APC complex	GO:0007143//female meiosis	-	-
CL4911.Contig1_AB-CL1615.Contig1_NB1	1868	149	923	6.5658	40.6576	2.6305	Up	5.36E-137	8.45E-135	PREDICTED: hypothetical protein LOC100680511 [Nasonia vitripennis]	--	--	-	-	-
CL2462.Contig1_AB-Unigene14230_NB1	759	21	130	2.2775	14.0935	2.6295	Up	1.29E-20	3.87E-19	PREDICTED: alanine aminotransferase 2-like [Acyrthosiphon pisum]	K00814	alanine transaminase [EC:2.6.1.2]	GO:0009058//biosynthetic process	GO:0030170//pyridoxal phosphate binding;GO:0004021//L-alanine:2-oxoglutarate aminotransferase activity;GO:0016829//lyase activity	-
Unigene5232_AB-Unigene40716_NB1	297	6	37	1.6629	10.2509	2.624	Up	9.49E-07	1.11E-05	PREDICTED: facilitated trehalose transporter Tret1-like [Acyrthosiphon pisum]	K14258	facilitated trehalose transporter	-	-	-
Unigene20752_AB-CL2694.Contig1_NB1	1732	91	561	4.3249	26.6521	2.6235	Up	1.02E-83	1.02E-81	PREDICTED: phosphatidylethanolamine-binding protein homolog F40A3.3-like isoform 1 [Nasonia vitripennis]	K14802	phospholipid-transporting ATPase [EC:3.6.3.1]	-	-	-
Unigene14051_AB-Unigene9840_NB1	2257	398	2437	14.5154	88.8466	2.6137	Up	0	0	cystathionase-like [Acyrthosiphon pisum] >gi|239791187|dbj|BAH72093.1| ACYPI000919 [Acyrthosiphon pisum]	K01758	cystathionine gamma-lyase [EC:4.4.1.1]	GO:0000096//sulfur amino acid metabolic process	GO:0030170//pyridoxal phosphate binding;GO:0004123//cystathionine gamma-lyase activity	-
Unigene24501_AB-Unigene374_NB1	852	71	434	6.8596	41.9148	2.6113	Up	8.16E-65	6.47E-63	hypothetical protein TcasGA2_TC003450 [Tribolium castaneum]	K09649	protease, serine, 16 (thymus) [EC:3.4.-.-]	-	-	-
Unigene22148_AB-Unigene9228_NB1	333	37	226	9.1461	55.8446	2.6102	Up	1.70E-34	7.91E-33	--	--	--	-	-	-
CL3817.Contig1_AB-Unigene8340_NB1	900	48	293	4.3901	26.7881	2.6093	Up	3.03E-44	1.73E-42	cytochrome P450 [Bemisia tabaci]	K15002	cytochrome P450, family 6 [EC:1.14.-.-]	-	-	-
Unigene14439_AB-Unigene15512_NB1	838	149	902	14.636	88.5685	2.5973	Up	4.72E-132	7.19E-130	PREDICTED: similar to muscle protein 20-like protein [Tribolium castaneum] >gi|270005126|gb|EFA01574.1| hypothetical protein TcasGA2_TC007135 [Tribolium castaneum]	K06084	F-box protein 20	GO:0008360//regulation of cell shape;GO:0007520//myoblast fusion;GO:0007155//cell adhesion	GO:0003779//actin binding;GO:0005509//calcium ion binding	GO:0043292//contractile fiber
Unigene17276_AB-Unigene27122_NB1	687	44	266	5.272	31.8597	2.5953	Up	4.42E-40	2.34E-38	hypothetical protein CRE_21713 [Caenorhabditis remanei] >gi|308260386|gb|EFP04339.1| hypothetical protein CRE_21713 [Caenorhabditis remanei]	K04487	cysteine desulfurase [EC:2.8.1.7]	GO:0008152//metabolic process	GO:0005488//binding;GO:0003824//catalytic activity	GO:0020011//apicoplast
CL3472.Contig3_AB-CL2839.Contig2_NB1	346	4	24	0.9516	5.7076	2.5845	Up	1.04E-04	9.01E-04	ACYPI002155 [Acyrthosiphon pisum] >gi|239799346|dbj|BAH70598.1| ACYPI002155 [Acyrthosiphon pisum]	K10380	ankyrin	-	-	-
Unigene21595_AB-Unigene17542_NB1	855	3	18	0.2888	1.7323	2.5845	Up	8.58E-04	6.12E-03	Enhancer of rudimentary homolog [Caligus clemensi]	--	--	GO:0007049//cell cycle	-	-
CL586.Contig3_AB-CL32.Contig18_NB1	2192	4	24	0.1502	0.9009	2.5845	Up	1.04E-04	9.01E-04	--	K01874	methionyl-tRNA synthetase [EC:6.1.1.10]	-	-	-
Unigene5038_AB-Unigene36289_NB1	225	7	42	2.5609	15.3597	2.5844	Up	2.11E-07	2.68E-06	PREDICTED: peptide deformylase 1-like [Xenopus (Silurana) tropicalis]	K01462	peptide deformylase [EC:3.5.1.88]	-	-	-
Unigene19103_AB-Unigene38025_NB1	237	6	36	2.0839	12.4989	2.5844	Up	1.65E-06	1.87E-05	PREDICTED: acetyl-CoA acetyltransferase, cytosolic-like [Nasonia vitripennis]	K00626	acetyl-CoA C-acetyltransferase [EC:2.3.1.9]	GO:0008152//metabolic process	GO:0016747//transferase activity, transferring acyl groups other than amino-acyl groups	-
CL5669.Contig1_AB-Unigene30834_NB1	239	8	48	2.7553	16.5257	2.5844	Up	2.74E-08	3.81E-07	PREDICTED: ADIPOR-like receptor CG5315-like [Apis mellifera]	K07297	adiponectin receptor	GO:0009755//hormone-mediated signaling pathway;GO:0019395//fatty acid oxidation	GO:0042562//hormone binding	GO:0016021//integral to membrane
Unigene19938_AB-Unigene10093_NB1	241	12	72	4.0987	24.5829	2.5844	Up	8.18E-12	1.53E-10	cathepsin B-S [Tuberaphis styraci] >gi|204022069|dbj|BAG71132.1| cathepsin B-S1 [Tuberaphis styraci]	K01363	cathepsin B [EC:3.4.22.1]	-	-	-
Unigene20570_AB-Unigene27148_NB1	407	22	132	4.4495	26.6868	2.5844	Up	1.53E-20	4.58E-19	--	--	--	-	-	-
Unigene20999_AB-CL4252.Contig1_NB1	1471	3	18	0.1679	1.0069	2.5842	Up	8.58E-04	6.12E-03	--	--	--	-	-	-
CL4086.Contig1_AB-CL3896.Contig1_NB1	3092	3	18	0.0799	0.479	2.5838	Up	8.58E-04	6.12E-03	PREDICTED: hypothetical protein LOC100648841 [Bombus terrestris]	K13911	basic salivary proline-rich protein 1/2	-	-	-
Unigene5684_AB-Unigene26106_NB1	313	16	95	4.2078	24.9745	2.5693	Up	4.44E-15	1.02E-13	--	--	--	-	-	-
Unigene11814_AB-Unigene23136_NB1	646	141	836	17.9666	106.4855	2.5673	Up	6.03E-121	8.31E-119	--	--	--	-	-	-
Unigene16019_AB-CL1438.Contig4_NB1	1614	14	83	0.714	4.2315	2.5672	Up	2.49E-13	5.17E-12	PREDICTED: uncharacterized protein LOC100880620 [Megachile rotundata]	K01373	cathepsin F [EC:3.4.22.41]	GO:0022416//chaeta development;GO:0035220//wing disc development;GO:0035071//salivary gland cell autophagic cell death	GO:0008233//peptidase activity	GO:0045169//fusome
Unigene20983_AB-Unigene16109_NB1	619	75	444	9.9735	59.0214	2.5651	Up	5.54E-65	4.43E-63	--	--	--	-	-	-
Unigene10041_AB-Unigene27705_NB1	498	23	136	3.8017	22.4712	2.5634	Up	6.09E-21	1.86E-19	hypothetical protein CRE_05365 [Caenorhabditis remanei] >gi|308253615|gb|EFO97567.1| hypothetical protein CRE_05365 [Caenorhabditis remanei]	--	--	-	GO:0003824//catalytic activity	-
Unigene10701_AB-Unigene26915_NB1	308	18	106	4.8106	28.3186	2.5575	Up	1.37E-16	3.44E-15	--	--	--	-	-	-
Unigene14205_AB-Unigene9512_NB1	1513	151	889	8.2152	48.3481	2.5571	Up	6.28E-128	9.26E-126	PREDICTED: UDP-glucuronosyltransferase 2C1-like [Acyrthosiphon pisum]	K00699	glucuronosyltransferase [EC:2.4.1.17]	-	-	-
Unigene5571_AB-Unigene29263_NB1	506	17	100	2.7655	16.2617	2.5559	Up	1.02E-15	2.42E-14	PREDICTED: threonine dehydratase biosynthetic-like [Bombus impatiens]	K01754	threonine dehydratase [EC:4.3.1.19]	-	-	-
CL3551.Contig1_AB-Unigene3397_NB1	248	8	47	2.6553	15.5942	2.5541	Up	4.72E-08	6.41E-07	hypothetical protein DICPUDRAFT_99492 [Dictyostelium purpureum] >gi|325076844|gb|EGC30599.1| hypothetical protein DICPUDRAFT_99492 [Dictyostelium purpureum]	--	--	-	-	-
Unigene23315_AB-Unigene35201_NB1	259	8	47	2.5425	14.9319	2.5541	Up	4.72E-08	6.41E-07	--	--	--	-	-	-
CL4649.Contig2_AB-Unigene11559_NB1	1385	8	47	0.4755	2.7923	2.5539	Up	4.72E-08	6.41E-07	--	--	--	-	-	-
CL3625.Contig2_AB-Unigene33774_NB1	470	15	88	2.6271	15.4064	2.552	Up	5.71E-14	1.23E-12	glucosyl glucuronosyl transferases [Locusta migratoria]	K00699	glucuronosyltransferase [EC:2.4.1.17]	-	-	-
Unigene1159_AB-Unigene31982_NB1	687	29	170	3.4747	20.3615	2.5509	Up	1.10E-25	4.00E-24	Double C2-like domain-containing protein beta [Crassostrea gigas]	K15291	regulating synaptic membrane exocytosis protein 1	GO:0042593//glucose homeostasis;GO:0050714//positive regulation of protein secretion;GO:0017158//regulation of calcium ion-dependent exocytosis;GO:0045744//negative regulation of G-protein coupled receptor protein signaling pathway;GO:0042493//response to drug	GO:0046872//metal ion binding;GO:0030274//LIM domain binding	GO:0030667//secretory granule membrane
Unigene10648_AB-Unigene25216_NB1	676	78	457	9.4979	55.6271	2.5501	Up	2.10E-66	1.70E-64	PREDICTED: c-Myc-binding protein-like [Megachile rotundata]	K00934	arginine kinase [EC:2.7.3.3]	-	-	-
Unigene485_AB-Unigene2343_NB1	435	19	111	3.5954	20.9967	2.5459	Up	3.16E-17	8.16E-16	--	--	--	-	-	-
Unigene9190_AB-Unigene7748_NB1	546	35	202	5.2766	30.4422	2.5284	Up	5.95E-30	2.45E-28	--	--	--	-	-	-
CL5151.Contig2_AB-Unigene20160_NB1	4330	39	225	0.7414	4.2757	2.5278	Up	3.50E-33	1.57E-31	PREDICTED: phosphoribosylformylglycinamidine synthase-like [Bombus impatiens]	K01952	phosphoribosylformylglycinamidine synthase [EC:6.3.5.3]	-	GO:0016874//ligase activity	-
Unigene18635_AB-Unigene7935_NB1	900	76	438	6.951	40.045	2.5263	Up	4.72E-63	3.64E-61	peptidoglycan recognition protein LB isoform A [Armigeres subalbatus]	K01446	N-acetylmuramoyl-L-alanine amidase [EC:3.5.1.28]	GO:0042742//defense response to bacterium	GO:0008745//N-acetylmuramoyl-L-alanine amidase activity	-
Unigene19485_AB-Unigene27119_NB1	557	21	121	3.1034	17.875	2.526	Up	1.68E-18	4.63E-17	sugar transporter [Aedes aegypti] >gi|122069442|sp|Q17NV8.1|TRET1_AEDAE RecName: Full=Facilitated trehalose transporter Tret1 >gi|108884141|gb|EAT48366.1| AAEL000567-PA [Aedes aegypti]	K14258	facilitated trehalose transporter	GO:0015767;GO:0015771//trehalose transport;GO:0015768//maltose transport;GO:0015770//sucrose transport	GO:0015574//trehalose transmembrane transporter activity	GO:0044459//plasma membrane part
Unigene20184_AB-CL3687.Contig1_NB1	3023	531	3056	14.4589	83.1825	2.5243	Up	0	0	PREDICTED: limkain-b1-like isoform 1 [Acyrthosiphon pisum]	--	--	-	-	-
Unigene18204_AB-Unigene2750_NB1	614	23	132	3.0835	17.6898	2.5203	Up	5.23E-20	1.53E-18	luciferase, putative [Pediculus humanus corporis] >gi|212512183|gb|EEB15004.1| luciferase, putative [Pediculus humanus corporis]	K01908	propionyl-CoA synthetase [EC:6.2.1.17]	GO:0008152//metabolic process	GO:0003987//acetate-CoA ligase activity	-
CL2521.Contig1_AB-CL2745.Contig2_NB1	1467	404	2315	22.6689	129.8487	2.518	Up	0	0	PREDICTED: cytochrome P450 4g15-like [Acyrthosiphon pisum]	K15001	cytochrome P450, family 4 [EC:1.14.-.-]	GO:0055114//oxidation-reduction process	GO:0020037//heme binding;GO:0016705//oxidoreductase activity, acting on paired donors, with incorporation or reduction of molecular oxygen;GO:0004497//monooxygenase activity;GO:0005506//iron ion binding;GO:0009055//electron carrier activity	-
Unigene19560_AB-Unigene6298_NB1	835	49	279	4.8305	27.4938	2.5089	Up	1.94E-40	1.04E-38	sugar transporter 4 [Nilaparvata lugens]	K14258	facilitated trehalose transporter	GO:0006810//transport	GO:0005215//transporter activity	-
Unigene5727_AB-Unigene26667_NB1	200	13	74	5.3505	30.4452	2.5085	Up	9.44E-12	1.75E-10	PREDICTED: glycyl-tRNA synthetase alpha subunit-like [Xenopus (Silurana) tropicalis]	--	--	-	-	-
Unigene18820_AB-Unigene7998_NB1	1217	87	495	5.8845	33.4681	2.5078	Up	1.86E-70	1.59E-68	Adenosine deaminase [Caligus clemensi]	K01488	adenosine deaminase [EC:3.5.4.4]	GO:0048534;GO:0009113//purine nucleobase biosynthetic process;GO:0034654;GO:0009966//regulation of signal transduction;GO:0072523;GO:0002684//positive regulation of immune system process;GO:0034655;GO:1901136;GO:0006753//nucleoside phosphate metabolic process;GO:0030154//cell differentiation;GO:0048523//negative regulation of cellular process;GO:0048522//positive regulation of cellular process;GO…	GO:0003824//catalytic activity	GO:0044444//cytoplasmic part;GO:0016020//membrane
Unigene24545_AB-Unigene26560_NB1	271	19	108	5.7712	32.7923	2.5064	Up	1.58E-16	3.95E-15	PREDICTED: hypothetical protein LOC100748976 [Bombus impatiens]	K01892	histidyl-tRNA synthetase [EC:6.1.1.21]	-	-	-
Unigene15502_AB-Unigene9965_NB1	310	22	125	5.8417	33.1791	2.5058	Up	6.61E-19	1.85E-17	--	--	--	-	-	-
Unigene12666_AB-Unigene2339_NB1	472	22	125	3.8367	21.7914	2.5058	Up	6.61E-19	1.85E-17	--	--	--	-	-	-
Unigene1494_AB-Unigene37507_NB1	320	9	51	2.3151	13.1141	2.502	Up	1.82E-08	2.58E-07	phosphatidic acid phosphatase type 2A [Acyrthosiphon pisum]	K01080	phosphatidate phosphatase [EC:3.1.3.4]	GO:0009880//embryonic pattern specification;GO:0016311//dephosphorylation;GO:0035233//germ cell repulsion;GO:0019991//septate junction assembly;GO:0007280//pole cell migration;GO:0035234//germ cell programmed cell death;GO:0007424//open tracheal system development	GO:0008195//phosphatidate phosphatase activity;GO:0042803//protein homodimerization activity	GO:0016021//integral to membrane;GO:0005918//septate junction;GO:0045177//apical part of cell;GO:0005886//plasma membrane
CL83.Contig1_AB-Unigene11778_NB1	836	39	221	3.8401	21.7522	2.5019	Up	2.96E-32	1.29E-30	AGAP001236-PA [Anopheles gambiae str. PEST] >gi|333470456|gb|EAA01784.5| AGAP001236-PA [Anopheles gambiae str. PEST]	K14258	facilitated trehalose transporter	-	-	-
CL2032.Contig3_AB-Unigene320_NB1	888	6	34	0.5562	3.1505	2.5019	Up	4.90E-06	5.20E-05	hypothetical protein TcasGA2_TC009928 [Tribolium castaneum]	K13172	serine/arginine repetitive matrix protein 2	-	-	-
CL4430.Contig1_AB-Unigene1030_NB1	877	6	34	0.5632	3.19	2.5018	Up	4.90E-06	5.20E-05	hypothetical protein TcasGA2_TC015202 [Tribolium castaneum]	K10836	mitochondrial protein-transporting ATPase [EC:3.6.3.51]	GO:0006626//protein targeting to mitochondrion	GO:0015450//P-P-bond-hydrolysis-driven protein transmembrane transporter activity	GO:0016021//integral to membrane;GO:0005744//mitochondrial inner membrane presequence translocase complex
Unigene949_AB-Unigene631_NB1	1212	359	2030	24.3821	137.8194	2.4989	Up	3.56E-282	1.38E-279	Aquaporin AQPcic, putative [Pediculus humanus corporis] >gi|212514414|gb|EEB16742.1| Aquaporin AQPcic, putative [Pediculus humanus corporis]	K09884	aquaporin rerated protein, invertebrate	-	-	GO:0016020//membrane
Unigene19067_AB-Unigene34785_NB1	299	8	45	2.2024	12.3839	2.4913	Up	1.39E-07	1.79E-06	sugar transporter 14 [Nilaparvata lugens]	K14258	facilitated trehalose transporter	-	-	-
Unigene1551_AB-Unigene11730_NB1	464	18	101	3.1933	17.911	2.4877	Up	2.01E-15	4.69E-14	--	--	--	-	-	-
Unigene8341_AB-Unigene27739_NB1	270	15	84	4.5731	25.5996	2.4849	Up	4.89E-13	9.95E-12	PREDICTED: DNA gyrase subunit B-like [Xenopus (Silurana) tropicalis]	K03164	DNA topoisomerase II [EC:5.99.1.3]	GO:0006265//DNA topological change	GO:0003918//DNA topoisomerase (ATP-hydrolyzing) activity;GO:0005524//ATP binding	GO:0005694//chromosome
Unigene12981_AB-Unigene31685_NB1	276	10	56	2.9824	16.6954	2.4849	Up	4.08E-09	6.10E-08	--	--	--	-	-	-
CL832.Contig1_AB-Unigene32545_NB1	304	12	67	3.2493	18.135	2.4806	Up	1.21E-10	2.07E-09	--	--	--	-	-	-
CL2977.Contig2_AB-Unigene14474_NB1	922	175	972	15.6238	86.7465	2.4731	Up	1.71E-134	2.64E-132	PREDICTED: calcium-independent protein kinase C-like isoform 2 [Apis florea]	K06068	novel protein kinase C [EC:2.7.11.13]	GO:0045471//response to ethanol;GO:0008285//negative regulation of cell proliferation;GO:0048812//neuron projection morphogenesis;GO:0034389//lipid particle organization;GO:0007030//Golgi organization	GO:0005488//binding;GO:0004674//protein serine/threonine kinase activity	-
Unigene16877_AB-Unigene31982_NB1	206	8	44	3.1967	17.5753	2.4589	Up	2.38E-07	3.00E-06	--	--	--	-	-	-
Unigene20144_AB-Unigene40517_NB1	240	4	22	1.3719	7.5427	2.4589	Up	3.12E-04	2.46E-03	PREDICTED: histone-lysine N-methyltransferase ash1 [Nasonia vitripennis]	K06101	histone-lysine N-methyltransferase ASH1L [EC:2.1.1.43]	-	-	-
CL3950.Contig1_AB-Unigene38785_NB1	251	6	33	1.9677	10.8183	2.4589	Up	8.41E-06	8.63E-05	--	--	--	-	-	-
Unigene20393_AB-Unigene31149_NB1	790	28	154	2.9175	16.0402	2.4589	Up	1.69E-22	5.50E-21	--	--	--	-	-	-
CL1195.Contig2_AB-CL2768.Contig1_NB1	1601	4	22	0.2057	1.1307	2.4586	Up	3.12E-04	2.46E-03	uncharacterized protein LOC100159152 [Acyrthosiphon pisum] >gi|334884064|gb|AEH21125.1| amino acid transporter [Acyrthosiphon pisum]	K14209	solute carrier family 36 (proton-coupled amino acid transporter)	GO:0003333//amino acid transmembrane transport	GO:0015171//amino acid transmembrane transporter activity	GO:0016020//membrane
Unigene18667_AB-Unigene15404_NB1	2752	187	1021	5.5934	30.5277	2.4483	Up	1.49E-139	2.39E-137	PREDICTED: monocarboxylate transporter 1-like [Acyrthosiphon pisum]	K08184	MFS transporter, MCP family, solute carrier family 16 (monocarboxylic acid transporters), member 7	-	-	-
Unigene21449_AB-Unigene25710_NB1	2265	158	862	5.7421	31.3153	2.4472	Up	4.81E-118	6.51E-116	PREDICTED: hypothetical protein LOC100680511 [Nasonia vitripennis]	K06238	collagen, type VI, alpha	GO:0007275//multicellular organismal development	-	-
CL2716.Contig1_AB-CL4742.Contig1_NB1	2223	11	60	0.4073	2.2209	2.447	Up	1.56E-09	2.43E-08	PREDICTED: serine/threonine-protein phosphatase 6 regulatory ankyrin repeat subunit A-like, partial [Strongylocentrotus purpuratus]	K15502	serine/threonine-protein phosphatase 6 regulatory ankyrin repeat subunit A	-	-	-
CL198.Contig6_AB-Unigene33131_NB1	453	14	76	2.544	13.8049	2.44	Up	1.06E-11	1.96E-10	PREDICTED: glycogen debranching enzyme-like [Acyrthosiphon pisum]	K01196	glycogen debranching enzyme [EC:2.4.1.25 3.2.1.33]	-	GO:0003824//catalytic activity	-
Unigene1158_AB-Unigene6146_NB1	942	43	233	3.7575	20.3527	2.4374	Up	5.88E-33	2.62E-31	GF16679 [Drosophila ananassae] >gi|190627604|gb|EDV43128.1| GF16679 [Drosophila ananassae]	K01426	amidase [EC:3.5.1.4]	-	GO:0016884//carbon-nitrogen ligase activity, with glutamine as amido-N-donor	-
Unigene24917_AB-Unigene38516_NB1	205	5	27	2.0077	10.8374	2.4324	Up	6.65E-05	5.91E-04	--	--	--	-	-	-
Unigene10967_AB-Unigene36683_NB1	211	5	27	1.9506	10.5293	2.4324	Up	6.65E-05	5.91E-04	--	--	--	-	-	-
Unigene14186_AB-Unigene32513_NB1	851	26	140	2.5149	13.5368	2.4283	Up	2.62E-20	7.79E-19	sugar transporter, putative [Pediculus humanus corporis] >gi|212513066|gb|EEB15716.1| sugar transporter, putative [Pediculus humanus corporis]	K14258	facilitated trehalose transporter	GO:0055114//oxidation-reduction process;GO:0055085//transmembrane transport;GO:0008643//carbohydrate transport	GO:0022891//substrate-specific transmembrane transporter activity;GO:0032440//2-alkenal reductase [NAD(P)] activity	GO:0016021//integral to membrane
Unigene5627_AB-Unigene1912_NB1	697	124	667	14.6443	78.7426	2.4268	Up	7.32E-91	7.90E-89	follicle cell protein 3C [Blattella germanica]	--	--	-	-	-
Unigene16149_AB-Unigene12862_NB1	467	48	258	8.4606	45.459	2.4257	Up	3.92E-36	1.89E-34	--	--	--	-	-	-
Unigene18610_AB-Unigene20452_NB1	1406	605	3245	35.42	189.9093	2.4227	Up	0	0	GH19024 [Drosophila grimshawi] >gi|193895698|gb|EDV94564.1| GH19024 [Drosophila grimshawi]	K05768	gelsolin	GO:0016337//cell-cell adhesion;GO:0045214//sarcomere organization;GO:0051643//endoplasmic reticulum localization;GO:0008594//photoreceptor cell morphogenesis;GO:0007286//spermatid development;GO:0006911//phagocytosis, engulfment;GO:0051646//mitochondrion localization;GO:0051647//nucleus localization;GO:0002121//inter-male aggressive behavior	GO:0003779//actin binding	GO:0005829//cytosol;GO:0048788//presynaptic cytoskeletal matrix assembled at active zones;GO:0005884//actin filament;GO:0005576//extracellular region
Unigene21044_AB-Unigene33844_NB1	278	9	48	2.6649	14.2074	2.4145	Up	9.03E-08	1.19E-06	PREDICTED: constitutive coactivator of peroxisome proliferator-activated receptor gamma-like [Anolis carolinensis]	--	--	-	-	-
Unigene9755_AB-Unigene40419_NB1	288	6	32	1.7149	9.1427	2.4145	Up	1.44E-05	1.43E-04	--	--	--	-	-	-
Unigene19603_AB-Unigene2651_NB1	590	23	122	3.2089	17.0147	2.4066	Up	1.05E-17	2.77E-16	PREDICTED: 1-phosphatidylinositol-4,5-bisphosphate phosphodiesterase gamma-1 [Amphimedon queenslandica]	K05859	phosphatidylinositol phospholipase C, gamma-2 [EC:3.1.4.11]	GO:0006629//lipid metabolic process;GO:0007165//signal transduction	GO:0005488//binding;GO:0008081//phosphoric diester hydrolase activity	-
Unigene23672_AB-Unigene30206_NB1	322	10	53	2.5564	13.5437	2.4054	Up	2.01E-08	2.84E-07	--	--	--	-	-	-
CL5520.Contig1_AB-Unigene36035_NB1	219	7	37	2.6311	13.9019	2.4015	Up	3.14E-06	3.42E-05	--	--	--	-	-	-
Unigene16105_AB-Unigene8427_NB1	364	18	95	4.0705	21.4753	2.3994	Up	4.79E-14	1.03E-12	AAEL007111-PA [Aedes aegypti]	--	--	GO:0008152//metabolic process	GO:0003824//catalytic activity	-
CL4545.Contig3_AB-Unigene25282_NB1	1322	11	58	0.6849	3.6101	2.3981	Up	4.51E-09	6.72E-08	cathepsin B-1418 precursor [Acyrthosiphon pisum] >gi|163300438|tpg|DAA06126.1| TPA_inf: cathepsin B transcript 1418 [Acyrthosiphon pisum] >gi|239788654|dbj|BAH70998.1| ACYPI000010 [Acyrthosiphon pisum]	K01363	cathepsin B [EC:3.4.22.1]	-	-	-
Unigene13431_AB-Unigene15919_NB1	1403	112	589	6.5711	34.5441	2.3942	Up	3.43E-79	3.25E-77	takeout/JHBP like protein [Papilio xuthus]	K07936	GTP-binding nuclear protein Ran	-	-	-
Unigene14749_AB-Unigene7684_NB1	1206	31	163	2.1159	11.1213	2.394	Up	4.81E-23	1.60E-21	AGAP011666-PA [Anopheles gambiae str. PEST] >gi|157013470|gb|EAA00770.5| AGAP011666-PA [Anopheles gambiae str. PEST]	--	--	-	-	-
CL2158.Contig1_AB-Unigene747_NB1	1035	207	1081	16.463	85.9414	2.3841	Up	3.92E-143	6.61E-141	glutathione-S-transferase [Bemisia tabaci] >gi|199584543|gb|ACH90396.1| glutathione-S-transferase [Bemisia tabaci]	K00799	glutathione S-transferase [EC:2.5.1.18]	-	GO:0016740//transferase activity	-
Unigene15172_AB-Unigene17318_NB1	1086	158	825	11.9758	62.5088	2.3839	Up	1.17E-109	1.48E-107	Apolipoprotein D [Harpegnathos saltator]	--	--	-	-	-
CL3356.Contig1_AB-Unigene38517_NB1	213	5	26	1.9323	10.0441	2.378	Up	1.14E-04	9.75E-04	WD repeat-containing protein 92 [Acromyrmex echinatior]	K13175	THO complex subunit 6	GO:0006915//apoptotic process	-	-
CL4607.Contig1_AB-Unigene4813_NB1	288	11	57	3.144	16.2854	2.3729	Up	7.62E-09	1.12E-07	PREDICTED: UDP-glucuronosyltransferase 1-7C-like [Acyrthosiphon pisum]	K00699	glucuronosyltransferase [EC:2.4.1.17]	-	-	-
Unigene21809_AB-CL375.Contig2_NB1	357	14	72	3.228	16.5951	2.362	Up	8.68E-11	1.50E-09	PREDICTED: UDP-glucuronosyltransferase 2B10-like [Acyrthosiphon pisum]	K00699	glucuronosyltransferase [EC:2.4.1.17]	-	GO:0016740//transferase activity	-
Unigene789_AB-Unigene5137_NB1	428	21	108	4.0388	20.7633	2.362	Up	1.61E-15	3.79E-14	--	--	--	-	-	-
CL823.Contig2_AB-CL1765.Contig2_NB1	2826	8	41	0.233	1.1938	2.3572	Up	1.17E-06	1.36E-05	hypothetical protein DAPPUDRAFT_309108 [Daphnia pulex]	K00472	prolyl 4-hydroxylase [EC:1.14.11.2]	-	-	-
CL91.Contig1_AB-CL267.Contig8_NB1	1052	18	92	1.4084	7.196	2.3531	Up	2.29E-13	4.77E-12	phosphatidylethanolamine-binding protein-like [Acyrthosiphon pisum] >gi|239789027|dbj|BAH71163.1| ACYPI002878 [Acyrthosiphon pisum]	K14802	phospholipid-transporting ATPase [EC:3.6.3.1]	-	-	-
CL2777.Contig2_AB-Unigene25207_NB1	446	10	51	1.8456	9.4092	2.35	Up	5.76E-08	7.74E-07	hypothetical protein ACA1_366970 [Acanthamoeba castellanii str. Neff] >gi|440792866|gb|ELR14074.1| hypothetical protein ACA1_366970 [Acanthamoeba castellanii str. Neff]	--	--	-	-	-
Unigene8626_AB-Unigene7954_NB1	1882	112	570	4.8987	24.9214	2.3469	Up	6.33E-75	5.73E-73	hypothetical protein PTSG_06207 [Salpingoeca sp. ATCC 50818]	K10955	intestinal mucin-2	GO:0044260;GO:0006139//nucleobase-containing compound metabolic process	GO:0003824//catalytic activity	-
Unigene13687_AB-Unigene25825_NB1	592	37	188	5.1447	26.1308	2.3446	Up	9.60E-26	3.49E-24	cuticular protein PxutCPR32 [Papilio xuthus]	--	--	-	GO:0005214//structural constituent of chitin-based cuticle	-
Unigene1260_AB-Unigene426_NB1	3621	741	3748	16.8449	85.1702	2.338	Up	0	0	PREDICTED: glycogen debranching enzyme-like [Acyrthosiphon pisum]	K01196	glycogen debranching enzyme [EC:2.4.1.25 3.2.1.33]	GO:0005980//glycogen catabolic process	GO:0004135//amylo-alpha-1,6-glucosidase activity;GO:0004134//4-alpha-glucanotransferase activity	GO:0005737//cytoplasm;GO:0005634//nucleus
Unigene11958_AB-Unigene25075_NB1	1328	147	743	9.1117	46.0371	2.337	Up	1.20E-96	1.35E-94	ACYPI001763 [Acyrthosiphon pisum]	K10258	enoyl reductase [EC:1.3.1.-]	GO:0006629//lipid metabolic process	GO:0016627//oxidoreductase activity, acting on the CH-CH group of donors	GO:0016021//integral to membrane;GO:0005737//cytoplasm
Unigene19314_AB-Unigene6023_NB1	955	118	592	10.1709	51.0076	2.3263	Up	6.07E-77	5.67E-75	--	--	--	-	-	-
Unigene17279_AB-Unigene19087_NB1	917	552	2768	49.5506	248.3783	2.3256	Up	0	0	--	--	--	-	-	-
Unigene19980_AB-Unigene23310_NB1	1167	4	20	0.2821	1.4102	2.3216	Up	9.13E-04	6.48E-03	--	--	--	-	-	-
Unigene24728_AB-Unigene34344_NB1	204	5	25	2.0175	10.0839	2.3214	Up	1.93E-04	1.58E-03	PREDICTED: DNA gyrase subunit A-like [Bombus impatiens]	K03164	DNA topoisomerase II [EC:5.99.1.3]	GO:0006265//DNA topological change	GO:0003918//DNA topoisomerase (ATP-hydrolyzing) activity;GO:0005524//ATP binding	GO:0020011//apicoplast;GO:0005694//chromosome
Unigene83_AB-Unigene36146_NB1	211	5	25	1.9506	9.7493	2.3214	Up	1.93E-04	1.58E-03	glucosyl glucuronosyl transferases [Locusta migratoria]	K00699	glucuronosyltransferase [EC:2.4.1.17]	-	-	-
Unigene14052_AB-Unigene9839_NB1	246	19	95	6.3577	31.7764	2.3214	Up	1.47E-13	3.09E-12	GJ23091 [Drosophila virilis] >gi|194151976|gb|EDW67410.1| GJ23091 [Drosophila virilis]	K01758	cystathionine gamma-lyase [EC:4.4.1.1]	GO:0008152//metabolic process	GO:0016829//lyase activity;GO:0030170//pyridoxal phosphate binding	-
CL4165.Contig4_AB-CL2143.Contig2_NB1	2145	6	30	0.2303	1.1508	2.3211	Up	4.15E-05	3.83E-04	predicted protein [Naegleria gruberi] >gi|284095565|gb|EFC49195.1| predicted protein [Naegleria gruberi]	K11847	ubiquitin carboxyl-terminal hydrolase 19 [EC:3.1.2.15]	-	-	-
Unigene11706_AB-Unigene19513_NB1	273	53	264	15.9806	79.5716	2.3159	Up	4.89E-35	2.29E-33	--	--	--	-	-	-
CL2636.Contig1_AB-Unigene27514_NB1	285	16	79	4.6212	22.8086	2.3032	Up	2.10E-11	3.79E-10	PREDICTED: poly(A) RNA polymerase gld-2 homolog A-like [Bombus impatiens]	K14079	poly(A) RNA polymerase GLD2 [EC:2.7.7.19]	GO:0007616//long-term memory	GO:0004652//polynucleotide adenylyltransferase activity	GO:0005737//cytoplasm;GO:0005654//nucleoplasm;GO:0043005//neuron projection
CL5049.Contig1_AB-Unigene35447_NB1	397	14	69	2.9028	14.3013	2.3006	Up	4.11E-10	6.71E-09	PREDICTED: probable maltase H [Acyrthosiphon pisum]	K01187	alpha-glucosidase [EC:3.2.1.20]	-	GO:0004558//alpha-glucosidase activity	-
Unigene23821_AB-CL81.Contig5_NB1	1034	27	133	2.1494	10.584	2.2999	Up	3.04E-18	8.30E-17	phosphatidylethanolamine binding protein isoform 2 [Bombyx mori] >gi|95102826|gb|ABF51354.1| phosphatidylethanolamine binding protein isoform 2 [Bombyx mori]	K14802	phospholipid-transporting ATPase [EC:3.6.3.1]	-	-	-
Unigene14973_AB-CL2750.Contig2_NB1	1384	88	432	5.2339	25.6841	2.2949	Up	1.04E-55	7.31E-54	LITAF-like protein [Harpegnathos saltator]	--	--	-	-	-
Unigene18034_AB-CL940.Contig13_NB1	1206	10	49	0.6825	3.3432	2.2923	Up	1.63E-07	2.08E-06	--	--	--	-	-	-
Unigene14569_AB-Unigene4298_NB1	345	9	44	2.1473	10.4942	2.289	Up	7.34E-07	8.74E-06	--	--	--	-	-	-
Unigene5658_AB-Unigene39605_NB1	374	9	44	1.9808	9.6805	2.289	Up	7.34E-07	8.74E-06	homoserine kinase, putative [Acanthamoeba castellanii str. Neff] >gi|440790253|gb|ELR11536.1| homoserine kinase, putative [Acanthamoeba castellanii str. Neff]	--	--	-	-	-
Unigene24558_AB-Unigene26594_NB1	271	16	78	4.8599	23.6833	2.2849	Up	3.51E-11	6.25E-10	hypothetical protein IMG5_182690 [Ichthyophthirius multifiliis] >gi|340501335|gb|EGR28132.1| hypothetical protein IMG5_182690 [Ichthyophthirius multifiliis]	K03977	GTP-binding protein	-	-	-
Unigene19009_AB-Unigene39005_NB1	296	8	39	2.2247	10.8415	2.2849	Up	3.33E-06	3.61E-05	NIMA-related kinase 8 [Xenopus (Silurana) tropicalis] >gi|49670682|gb|AAH75274.1| NIMA (never in mitosis gene a)- related kinase 8 [Xenopus (Silurana) tropicalis]	K08857	NIMA (never in mitosis gene a)-related kinase [EC:2.7.11.1]	-	GO:0016772//transferase activity, transferring phosphorus-containing groups	-
Unigene23340_AB-Unigene27861_NB1	488	24	117	4.0483	19.728	2.2849	Up	4.23E-16	1.03E-14	CRE-PQN-75 protein [Caenorhabditis remanei] >gi|308243266|gb|EFO87218.1| CRE-PQN-75 protein [Caenorhabditis remanei]	K08286	protein-serine/threonine kinase [EC:2.7.11.-]	-	-	-
Unigene25068_AB-Unigene34327_NB1	290	8	39	2.2708	11.0658	2.2848	Up	3.33E-06	3.61E-05	--	--	--	-	-	-
Unigene24577_AB-Unigene39846_NB1	255	7	34	2.2596	10.9712	2.2796	Up	1.52E-05	1.50E-04	--	--	--	-	-	-
CL2845.Contig1_AB-Unigene39705_NB1	282	7	34	2.0433	9.9208	2.2796	Up	1.52E-05	1.50E-04	AGAP005553-PA [Anopheles gambiae str. PEST] >gi|157015531|gb|EAA11343.4| AGAP005553-PA [Anopheles gambiae str. PEST]	K10693	E3 ubiquitin-protein ligase MYCBP2 [EC:6.3.2.19]	-	-	-
Unigene1841_AB-Unigene24156_NB1	653	183	888	23.0684	111.8965	2.2782	Up	1.07E-111	1.39E-109	--	--	--	-	-	-
Unigene11548_AB-Unigene6080_NB1	564	104	504	15.1786	73.5306	2.2763	Up	4.33E-64	3.40E-62	--	--	--	-	-	-
CL754.Contig1_AB-Unigene16021_NB1	2123	6	29	0.2326	1.124	2.2727	Up	6.99E-05	6.20E-04	PREDICTED: cysteine-rich protein 2-binding protein-like [Bombus terrestris]	K11486	polycomb-like protein 3	GO:0043966//histone H3 acetylation	GO:0030274//LIM domain binding;GO:0004402//histone acetyltransferase activity	GO:0005671//Ada2/Gcn5/Ada3 transcription activator complex
Unigene10315_AB-Unigene34173_NB1	207	6	29	2.3859	11.5277	2.2725	Up	6.99E-05	6.20E-04	--	--	--	-	-	-
Unigene8342_AB-Unigene3438_NB1	314	12	58	3.1458	15.199	2.2725	Up	1.36E-08	1.95E-07	ATPase/histidine kinase domain containing protein [Entamoeba histolytica HM-1:IMSS-B]	--	--	-	GO:0003916//DNA topoisomerase activity;GO:0000166//nucleotide binding	GO:0043229//intracellular organelle
CL3054.Contig1_AB-Unigene8572_NB1	585	42	203	5.9098	28.5533	2.2725	Up	1.04E-26	3.90E-25	PREDICTED: flavin-containing monooxygenase FMO GS-OX3-like [Acyrthosiphon pisum]	K00485	dimethylaniline monooxygenase (N-oxide forming) [EC:1.14.13.8]	-	GO:0016491//oxidoreductase activity	-
Unigene18963_AB-Unigene19465_NB1	1436	207	994	11.8657	56.9572	2.2631	Up	8.26E-124	1.17E-121	putative collagen alpha-2 precursor [Danaus plexippus]	K06236	collagen, type I/II/III/V/XI, alpha	-	-	-
CL784.Contig3_AB-Unigene32039_NB1	212	5	24	1.9414	9.3152	2.2625	Up	3.26E-04	2.56E-03	--	--	--	-	-	-
Unigene5361_AB-Unigene36836_NB1	216	5	24	1.9054	9.1427	2.2625	Up	3.26E-04	2.56E-03	conserved hypothetical protein [Culex quinquefasciatus] >gi|167869482|gb|EDS32865.1| conserved hypothetical protein [Culex quinquefasciatus]	--	--	-	-	-
Unigene7895_AB-Unigene4381_NB1	655	25	120	3.1418	15.075	2.2625	Up	2.68E-16	6.59E-15	hypothetical protein TcasGA2_TC003450 [Tribolium castaneum]	K09649	protease, serine, 16 (thymus) [EC:3.4.-.-]	-	-	-
Unigene1435_AB-CL5990.Contig2_NB1	6493	15	72	0.1902	0.9124	2.2621	Up	2.59E-10	4.29E-09	PREDICTED: myosin-Va [Nasonia vitripennis]	K10357	myosin V	-	-	-
Unigene21280_AB-Unigene9273_NB1	1061	80	383	6.2066	29.703	2.2587	Up	1.18E-48	7.36E-47	--	--	--	-	-	-
Unigene24718_AB-Unigene2831_NB1	227	8	38	2.901	13.7745	2.2474	Up	5.57E-06	5.87E-05	PREDICTED: lysozyme 1-like [Acyrthosiphon pisum]	--	--	-	-	-
Unigene22759_AB-Unigene12736_NB1	1174	59	280	4.1368	19.6249	2.2461	Up	9.17E-36	4.39E-34	PREDICTED: putative ferric-chelate reductase 1 homolog [Acyrthosiphon pisum]	K12589	exosome complex component RRP42	-	-	-
CL1688.Contig1_AB-Unigene26507_NB1	1068	47	223	3.6225	17.1811	2.2458	Up	8.57E-29	3.41E-27	cathepsin B-912 precursor [Acyrthosiphon pisum]	K01363	cathepsin B [EC:3.4.22.1]	-	GO:0016787//hydrolase activity	-
Unigene5336_AB-Unigene34948_NB1	355	11	52	2.5506	12.0529	2.2405	Up	1.01E-07	1.33E-06	proteophosphoglycan 5 [Leishmania major strain Friedlin] >gi|323363677|emb|CBZ12682.1| proteophosphoglycan 5 [Leishmania major strain Friedlin]	K04989	polycystin 1L3	GO:0044260;GO:0090304	GO:0003824//catalytic activity	-
Unigene8588_AB-Unigene25639_NB1	426	31	146	5.9901	28.2007	2.2351	Up	2.95E-19	8.37E-18	PREDICTED: anthranilate synthase component 1-like [Xenopus (Silurana) tropicalis]	K01951	GMP synthase (glutamine-hydrolysing) [EC:6.3.5.2]	GO:0034641//cellular nitrogen compound metabolic process;GO:0044238//primary metabolic process;GO:0044281//small molecule metabolic process;GO:0006725//cellular aromatic compound metabolic process;GO:0046483//heterocycle metabolic process;GO:1901360;GO:1901564	GO:0016740//transferase activity;GO:0016830//carbon-carbon lyase activity	-
Unigene24524_AB-Unigene10726_NB1	959	74	347	6.3517	29.7734	2.2288	Up	1.54E-43	8.71E-42	amidinotransferase family protein [Trichinella spiralis] >gi|316975272|gb|EFV58721.1| amidinotransferase family protein [Trichinella spiralis]	K10955	intestinal mucin-2	-	GO:0003824//catalytic activity	-
Unigene17567_AB-Unigene34810_NB1	237	6	28	2.0839	9.7213	2.2219	Up	1.17E-04	1.00E-03	--	--	--	-	-	-
Unigene5053_AB-Unigene7341_NB1	416	18	84	3.5617	16.6151	2.2219	Up	1.38E-11	2.53E-10	--	--	--	-	-	-
Unigene14677_AB-Unigene32896_NB1	257	6	28	1.9218	8.9648	2.2218	Up	1.17E-04	1.00E-03	zinc finger protein ush, putative [Pediculus humanus corporis] >gi|212510407|gb|EEB13592.1| zinc finger protein ush, putative [Pediculus humanus corporis]	K13171	serine/arginine repetitive matrix protein 1	GO:0044763;GO:0006355//regulation of transcription, DNA-dependent;GO:0048513//organ development;GO:0001700//embryonic development via the syncytial blastoderm;GO:0002376//immune system process;GO:0048598//embryonic morphogenesis	GO:0005488//binding	-
Unigene22212_AB-Unigene1624_NB1	996	144	672	11.901	55.5171	2.2218	Up	1.98E-82	1.95E-80	--	--	--	-	-	-
Unigene1622_AB-CL5101.Contig1_NB1	3676	86	401	1.9258	8.9761	2.2206	Up	7.70E-50	4.90E-48	PREDICTED: B(0,+)-type amino acid transporter 1-like [Acyrthosiphon pisum]	K13868	solute carrier family 7 (L-type amino acid transporter), member 9	-	-	GO:0016020//membrane
CL4010.Contig1_AB-Unigene18383_NB1	1873	253	1177	11.1189	51.7077	2.2174	Up	1.17E-142	1.97E-140	PREDICTED: hypothetical protein LOC100742403 [Bombus impatiens]	K01104	protein-tyrosine phosphatase [EC:3.1.3.48]	-	-	-
Unigene16697_AB-Unigene9372_NB1	3518	208	967	4.8668	22.6177	2.2164	Up	1.80E-117	2.42E-115	ankyrin repeat protein [Trichomonas vaginalis G3]	K15503	serine/threonine-protein phosphatase 6 regulatory ankyrin repeat subunit B	-	-	-
Unigene16968_AB-Unigene18669_NB1	873	88	409	8.2975	38.5501	2.216	Up	1.13E-50	7.29E-49	--	--	--	-	-	-
CL1183.Contig1_AB-Unigene18754_NB1	278	8	37	2.3688	10.9515	2.2089	Up	9.30E-06	9.48E-05	--	--	--	-	-	-
Unigene9420_AB-Unigene33545_NB1	496	18	83	2.9872	13.7693	2.2046	Up	2.29E-11	4.12E-10	conserved hypothetical protein [Culex quinquefasciatus] >gi|167874139|gb|EDS37522.1| conserved hypothetical protein [Culex quinquefasciatus]	--	--	-	-	-
Unigene25049_AB-Unigene35937_NB1	226	5	23	1.8211	8.3741	2.2011	Up	5.48E-04	4.06E-03	--	--	--	-	-	-
Unigene16652_AB-Unigene32402_NB1	831	30	138	2.9717	13.6645	2.2011	Up	5.79E-18	1.55E-16	PREDICTED: similar to CG6178 CG6178-PA [Tribolium castaneum]	K01904	4-coumarate--CoA ligase [EC:6.2.1.12]	-	-	-
Unigene14786_AB-Unigene30090_NB1	574	27	124	3.872	17.7757	2.1988	Up	2.90E-16	7.10E-15	--	--	--	-	-	-
Unigene13488_AB-Unigene30917_NB1	512	19	87	3.0547	13.9819	2.1945	Up	8.59E-12	1.60E-10	--	--	--	-	-	-
CL1624.Contig2_AB-Unigene16757_NB1	1354	26	119	1.5806	7.2318	2.1939	Up	1.26E-15	2.98E-14	uncharacterized protein LOC100165764 [Acyrthosiphon pisum] >gi|239790773|dbj|BAH71924.1| ACYPI006691 [Acyrthosiphon pisum]	K00799	glutathione S-transferase [EC:2.5.1.18]	-	-	GO:0005811//lipid particle
CL4911.Contig2_AB-CL1615.Contig2_NB1	3029	640	2928	17.3924	79.5406	2.1932	Up	0	0	PREDICTED: hypothetical protein LOC100680511 [Nasonia vitripennis]	K03260	translation initiation factor 4G	-	-	-
Unigene11859_AB-Unigene3999_NB1	293	7	32	1.9666	8.9867	2.1921	Up	4.25E-05	3.91E-04	hypothetical protein G5I_09811 [Acromyrmex echinatior]	--	--	-	-	-
Unigene22028_AB-Unigene27491_NB1	445	21	96	3.8845	17.7512	2.1921	Up	7.38E-13	1.48E-11	cytochrome P450 [Bemisia tabaci]	K07427	cytochrome P450, family 4, subfamily V	GO:0010430//fatty acid omega-oxidation	-	-
Unigene13516_AB-Unigene36996_NB1	255	9	41	2.9052	13.23	2.1871	Up	3.41E-06	3.70E-05	scavenger receptor class B member, putative [Pediculus humanus corporis] >gi|212512675|gb|EEB15394.1| scavenger receptor class B member, putative [Pediculus humanus corporis]	K13885	scavenger receptor class B, member 1	-	-	GO:0016020//membrane
Unigene24147_AB-Unigene8165_NB1	435	22	100	4.1631	18.9159	2.1839	Up	2.78E-13	5.75E-12	PREDICTED: lysosomal thioesterase PPT2 homolog isoform 2 [Apis mellifera]	K01074	palmitoyl-protein thioesterase [EC:3.1.2.22]	-	GO:0016787//hydrolase activity	-
CL409.Contig1_AB-Unigene13748_NB1	2091	116	527	4.5665	20.7383	2.1831	Up	1.21E-63	9.47E-62	hypothetical protein TcasGA2_TC005640 [Tribolium castaneum]	--	--	GO:0044763	-	-
Unigene10724_AB-Unigene37037_NB1	411	13	59	2.6036	11.8121	2.1817	Up	2.33E-08	3.26E-07	--	--	--	-	-	-
CL1055.Contig4_AB-Unigene20190_NB1	1309	13	59	0.8175	3.7088	2.1817	Up	2.33E-08	3.26E-07	PREDICTED: phosphatidylethanolamine-binding protein homolog F40A3.3-like [Megachile rotundata]	K14802	phospholipid-transporting ATPase [EC:3.6.3.1]	-	-	-
Unigene22694_AB-Unigene29350_NB1	1240	56	254	3.7175	16.855	2.1808	Up	1.80E-31	7.72E-30	PREDICTED: prostatic acid phosphatase-like [Bombus terrestris]	K14410	acid phosphatase [EC:3.1.3.2]	-	GO:0016787//hydrolase activity	-
Unigene18553_AB-Unigene4744_NB1	206	8	36	3.1967	14.3798	2.1694	Up	1.55E-05	1.52E-04	PREDICTED: uncharacterized protein LOC100869759 [Apis florea]	--	--	-	-	-
Unigene16671_AB-Unigene39659_NB1	287	6	27	1.7209	7.741	2.1694	Up	1.96E-04	1.61E-03	PREDICTED: similar to unc-13 CG2999-PC [Tribolium castaneum]	K15293	protein unc-13	GO:0035556//intracellular signal transduction;GO:0016082//synaptic vesicle priming	GO:0005516//calmodulin binding;GO:0046872//metal ion binding;GO:0019992//diacylglycerol binding	GO:0008021//synaptic vesicle;GO:0043195//terminal bouton;GO:0045211//postsynaptic membrane
CL4625.Contig1_AB-Unigene40534_NB1	384	8	36	1.7149	7.7142	2.1694	Up	1.55E-05	1.52E-04	cytochrome P450 [Bemisia tabaci]	K15002	cytochrome P450, family 6 [EC:1.14.-.-]	-	-	-
CL4573.Contig2_AB-Unigene1401_NB1	2257	41	184	1.4953	6.7082	2.1655	Up	5.03E-23	1.67E-21	PREDICTED: PTB domain-containing adapter protein ced-6-like [Bombus terrestris]	K06972		-	-	-
Unigene24606_AB-Unigene30085_NB1	363	15	67	3.4014	15.1875	2.1587	Up	3.23E-09	4.88E-08	hypothetical protein CRE_17780 [Caenorhabditis remanei] >gi|308252164|gb|EFO96116.1| hypothetical protein CRE_17780 [Caenorhabditis remanei]	K05615	solute carrier family 1 (glutamate/neutral amino acid transporter), member 4	-	-	-
Unigene20797_AB-CL6378.Contig1_NB1	2701	214	955	6.5218	29.0935	2.1574	Up	3.14E-112	4.07E-110	hypothetical protein TcasGA2_TC008454 [Tribolium castaneum]	K05680	ATP-binding cassette, subfamily G (WHITE), member 4	GO:0006911//phagocytosis, engulfment	GO:0042626//ATPase activity, coupled to transmembrane movement of substances;GO:0000166//nucleotide binding	GO:0043190//ATP-binding cassette (ABC) transporter complex
CL5090.Contig1_AB-Unigene11217_NB1	1713	134	597	6.4391	28.677	2.155	Up	9.96E-71	8.56E-69	PREDICTED: UDP-glucuronosyltransferase 2C1-like [Acyrthosiphon pisum]	K00699	glucuronosyltransferase [EC:2.4.1.17]	-	-	-
CL850.Contig1_AB-Unigene15892_NB1	715	44	196	5.0655	22.5562	2.1547	Up	2.75E-24	9.57E-23	calcitonin-like diuretic hormone prepropeptide variant A [Rhodnius prolixus]	--	--	GO:0007589//body fluid secretion;GO:0007218//neuropeptide signaling pathway	GO:0008036//diuretic hormone receptor activity;GO:0005184//neuropeptide hormone activity;GO:0008188//neuropeptide receptor activity;GO:0004948//calcitonin receptor activity;GO:0008613//diuretic hormone activity	GO:0016021//integral to membrane
Unigene13749_AB-Unigene37363_NB1	263	7	31	2.1909	9.6989	2.1463	Up	7.06E-05	6.25E-04	hypothetical protein BRAFLDRAFT_80939 [Branchiostoma floridae] >gi|229290457|gb|EEN61136.1| hypothetical protein BRAFLDRAFT_80939 [Branchiostoma floridae]	--	--	-	-	-
CL1773.Contig2_AB-CL2525.Contig3_NB1	1646	7	31	0.3501	1.5497	2.1461	Up	7.06E-05	6.25E-04	PREDICTED: cytosolic non-specific dipeptidase [Megachile rotundata]	K08660	cytosolic nonspecific dipeptidase [EC:3.4.13.18]	GO:0008152//metabolic process	GO:0008238//exopeptidase activity	-
Unigene18588_AB-Unigene13176_NB1	614	45	199	6.0329	26.6687	2.1442	Up	1.71E-24	5.98E-23	COE2, partial [Bemisia tabaci]	K01063	juvenile-hormone esterase [EC:3.1.1.59]	-	GO:0052689	-
CL4950.Contig2_AB-Unigene28551_NB1	1257	50	221	3.2743	14.4668	2.1435	Up	5.05E-27	1.91E-25	PREDICTED: hypothetical protein LOC100160011 [Acyrthosiphon pisum]	K10955	intestinal mucin-2	GO:0044260;GO:0006139//nucleobase-containing compound metabolic process	GO:0003824//catalytic activity	-
CL4810.Contig2_AB-CL288.Contig1_NB1	2194	36	159	1.3507	5.9632	2.1424	Up	7.58E-20	2.21E-18	short-chain dehydrogenase-like [Acyrthosiphon pisum] >gi|239789824|dbj|BAH71511.1| ACYPI003467 [Acyrthosiphon pisum]	K00072	sepiapterin reductase [EC:1.1.1.153]	GO:0008152//metabolic process	-	-
Unigene22592_AB-Unigene8966_NB1	1234	70	309	4.6694	20.6044	2.1416	Up	3.98E-37	1.97E-35	PREDICTED: hypothetical protein LOC100166909 [Acyrthosiphon pisum]	--	--	-	-	-
CL4709.Contig1_AB-CL3932.Contig1_NB1	963	106	467	9.0606	39.9032	2.1388	Up	3.47E-55	2.41E-53	Putative serine protease F56F10.1 [Camponotus floridanus]	K09649	protease, serine, 16 (thymus) [EC:3.4.-.-]	-	-	-
Unigene21137_AB-Unigene10508_NB1	201	5	22	2.0476	9.0062	2.137	Up	9.15E-04	6.49E-03	--	--	--	-	-	-
Unigene18432_AB-Unigene38220_NB1	221	5	22	1.8623	8.1912	2.137	Up	9.15E-04	6.49E-03	ubiquitously transcribed X chromosome tetratricopeptide repeat protein, putative [Pediculus humanus corporis] >gi|212518779|gb|EEB20500.1| ubiquitously transcribed X chromosome tetratricopeptide repeat protein, putative [Pediculus humanus corporis]	K11447	histone demethylase [EC:1.14.11.-]	GO:0042060//wound healing;GO:0061086//negative regulation of histone H3-K27 methylation;GO:0071557//histone H3-K27 demethylation;GO:0051568//histone H3-K4 methylation;GO:0008285//negative regulation of cell proliferation;GO:0045746//negative regulation of Notch signaling pathway;GO:0045498//sex comb development	GO:0032452//histone demethylase activity	GO:0005705//polytene chromosome interband;GO:0035327//transcriptionally active chromatin;GO:0044666//MLL3/4 complex
CL77.Contig4_AB-CL61.Contig2_NB1	1324	10	44	0.6217	2.7345	2.137	Up	2.07E-06	2.31E-05	--	--	--	-	-	-
Unigene10426_AB-Unigene97_NB1	228	5	22	1.8052	7.9397	2.1369	Up	9.15E-04	6.49E-03	--	--	--	-	-	-
CL3014.Contig2_AB-Unigene13678_NB1	2795	15	66	0.4418	1.943	2.1368	Up	5.31E-09	7.87E-08	hypothetical protein SINV_05703 [Solenopsis invicta]	K14209	solute carrier family 36 (proton-coupled amino acid transporter)	-	-	GO:0016020//membrane
Unigene21748_AB-CL216.Contig1_NB1	1200	74	325	5.0761	22.2853	2.1343	Up	8.36E-39	4.31E-37	--	--	--	-	-	-
Unigene12328_AB-Unigene8010_NB1	657	59	257	7.3921	32.1873	2.1224	Up	8.31E-31	3.51E-29	PREDICTED: 50S ribosomal protein L11-like [Bombus impatiens]	K15001	cytochrome P450, family 4 [EC:1.14.-.-]	-	-	GO:0043231//intracellular membrane-bounded organelle;GO:0044444//cytoplasmic part
Unigene8418_AB-Unigene37289_NB1	255	6	26	1.9368	8.3898	2.115	Up	3.25E-04	2.55E-03	--	--	--	-	-	-
CL2648.Contig1_AB-Unigene3316_NB1	270	9	39	2.7438	11.8855	2.115	Up	9.32E-06	9.49E-05	--	--	--	-	-	-
Unigene18552_AB-Unigene37345_NB1	291	9	39	2.5458	11.0278	2.115	Up	9.32E-06	9.49E-05	fau protein [Papilio xuthus]	K03006	DNA-directed RNA polymerase II subunit RPB1 [EC:2.7.7.6]	GO:0034059//response to anoxia	-	-
Unigene24812_AB-Unigene32934_NB1	452	15	65	2.7317	11.8329	2.1149	Up	8.71E-09	1.27E-07	glutathione s-transferase d1 [Cryptocercus punctulatus]	K00799	glutathione S-transferase [EC:2.5.1.18]	-	-	-
Unigene24623_AB-Unigene28564_NB1	229	13	56	4.6729	20.1219	2.1064	Up	1.04E-07	1.36E-06	--	--	--	-	-	-
Unigene19116_AB-Unigene31393_NB1	1037	39	168	3.0957	13.3305	2.1064	Up	1.79E-20	5.34E-19	PREDICTED: hypothetical protein LOC100165954 isoform 1 [Acyrthosiphon pisum]	--	--	-	-	-
CL437.Contig2_AB-CL2784.Contig2_NB1	743	23	99	2.5481	10.9639	2.1053	Up	1.24E-12	2.44E-11	PREDICTED: hypothetical protein LOC100164494 [Acyrthosiphon pisum]	--	--	-	-	-
Unigene16408_AB-Unigene38103_NB1	258	7	30	2.2334	9.5679	2.099	Up	1.17E-04	9.98E-04	PREDICTED: ras-related protein Rab-32-like [Bombus terrestris]	K07918	Ras-related protein Rab-32	GO:0090382//phagosome maturation	-	GO:0045335//phagocytic vesicle
Unigene22863_AB-Unigene39582_NB1	345	7	30	1.6702	7.1552	2.099	Up	1.17E-04	9.98E-04	--	--	--	-	-	-
Unigene17953_AB-CL2041.Contig2_NB1	3464	824	3526	19.5807	83.757	2.0968	Up	0	0	Putative glycerol kinase 3 [Camponotus floridanus]	K00864	glycerol kinase [EC:2.7.1.30]	GO:0006796//phosphate-containing compound metabolic process;GO:0071704	GO:0016301//kinase activity;GO:0016773//phosphotransferase activity, alcohol group as acceptor	-
Unigene20394_AB-Unigene27447_NB1	218	11	47	4.1535	17.7402	2.0946	Up	1.25E-06	1.44E-05	--	--	--	-	-	-
Unigene5586_AB-Unigene11071_NB1	1193	88	375	6.0719	25.8647	2.0908	Up	2.06E-43	1.16E-41	Sulfate permease, putative [Pediculus humanus corporis] >gi|212509207|gb|EEB12660.1| Sulfate permease, putative [Pediculus humanus corporis]	K14708	solute carrier family 26 (sodium-independent sulfate anion transporter), member 11	GO:0008272//sulfate transport	GO:0008271//secondary active sulfate transmembrane transporter activity	GO:0016021//integral to membrane
Unigene8954_AB-Unigene28273_NB1	460	24	102	4.2947	18.2456	2.0869	Up	7.57E-13	1.52E-11	--	--	--	-	-	-
Unigene24637_AB-Unigene28833_NB1	266	13	55	4.0229	17.0137	2.0804	Up	1.70E-07	2.16E-06	--	--	--	-	-	-
CL4715.Contig2_AB-Unigene3482_NB1	299	13	55	3.5789	15.1359	2.0804	Up	1.70E-07	2.16E-06	PREDICTED: facilitated trehalose transporter Tret1-like [Acyrthosiphon pisum]	K14258	facilitated trehalose transporter	-	-	-
Unigene8795_AB-Unigene25164_NB1	254	31	131	10.0463	42.438	2.0787	Up	4.94E-16	1.19E-14	hypothetical protein IMG5_022510 [Ichthyophthirius multifiliis] >gi|340508447|gb|EGR34152.1| hypothetical protein IMG5_022510 [Ichthyophthirius multifiliis]	K05642	ATP-binding cassette, subfamily A (ABC1), member 2	-	GO:0017111//nucleoside-triphosphatase activity	-
Unigene16990_AB-CL2498.Contig2_NB1	1201	9	38	0.6168	2.6035	2.0776	Up	1.53E-05	1.51E-04	capthepsin B, b precursor [Danio rerio] >gi|133777414|gb|AAI15255.1| Ctsbb protein [Danio rerio]	K01363	cathepsin B [EC:3.4.22.1]	GO:0031101//fin regeneration	GO:0016787//hydrolase activity	-
CL77.Contig3_AB-CL61.Contig1_NB1	1354	37	156	2.2494	9.4803	2.0754	Up	8.73E-19	2.43E-17	--	--	--	-	-	-
Unigene19192_AB-Unigene18695_NB1	1332	210	885	12.9776	54.6709	2.0747	Up	3.71E-99	4.29E-97	Lysosomal acid phosphatase precursor, putative [Pediculus humanus corporis] >gi|212515738|gb|EEB17828.1| Lysosomal acid phosphatase precursor, putative [Pediculus humanus corporis]	K14410	acid phosphatase [EC:3.1.3.2]	-	-	-
Unigene18998_AB-Unigene30988_NB1	470	19	80	3.3276	14.0058	2.0735	Up	2.73E-10	4.52E-09	sucrase precursor [Acyrthosiphon pisum] >gi|81159208|gb|ABB55878.1| sucrase [Acyrthosiphon pisum]	K01187	alpha-glucosidase [EC:3.2.1.20]	-	GO:0003824//catalytic activity	-
Unigene15222_AB-Unigene34568_NB1	316	10	42	2.6049	10.9365	2.0699	Up	5.59E-06	5.88E-05	--	--	--	-	-	-
Unigene12302_AB-Unigene5780_NB1	710	53	222	6.1446	25.7283	2.066	Up	5.80E-26	2.13E-24	--	--	--	-	-	-
Unigene971_AB-CL4120.Contig1_NB1	700	80	335	9.4074	39.3789	2.0656	Up	2.25E-38	1.15E-36	PREDICTED: RNA exonuclease 4-like [Hydra magnipapillata]	K01175	[EC:3.1.-.-]	-	GO:0004518//nuclease activity	GO:0005622//intracellular
Unigene12627_AB-Unigene33565_NB1	375	11	46	2.4146	10.0935	2.0636	Up	2.05E-06	2.29E-05	--	--	--	-	-	-
CL1217.Contig2_AB-Unigene33762_NB1	216	6	25	2.2865	9.5236	2.0584	Up	5.37E-04	3.99E-03	PREDICTED: matrix metalloproteinase-16-like isoform 2 [Acyrthosiphon pisum]	K07763	matrix metalloproteinase-14 (membrane-inserted) [EC:3.4.24.80]	GO:0006508//proteolysis	GO:0004222//metalloendopeptidase activity;GO:0005509//calcium ion binding;GO:0008270//zinc ion binding	GO:0031012//extracellular matrix
Unigene25419_AB-CL5648.Contig2_NB1	270	6	25	1.8292	7.6189	2.0584	Up	5.37E-04	3.99E-03	--	--	--	-	-	-
CL2372.Contig1_AB-CL1340.Contig3_NB1	1642	6	25	0.3008	1.2528	2.0583	Up	5.37E-04	3.99E-03	PREDICTED: SPRY domain-containing SOCS box protein 1-like [Acyrthosiphon pisum]	K10343	SPRY domain-containing SOCS box protein 1/4	GO:0035556//intracellular signal transduction	-	-
CL4802.Contig1_AB-CL5611.Contig1_NB1	3254	6	25	0.1518	0.6322	2.0582	Up	5.37E-04	3.99E-03	PREDICTED: zinc finger protein ubi-d4-like isoform 2 [Acyrthosiphon pisum]	K13196	zinc finger protein ubi-d4	GO:0042981//regulation of apoptotic process	-	GO:0005730//nucleolus;GO:0005813//centrosome;GO:0005737//cytoplasm
CL5664.Contig1_AB-Unigene38311_NB1	234	7	29	2.4624	10.1976	2.0501	Up	1.92E-04	1.58E-03	--	--	--	-	-	-
CL4557.Contig2_AB-Unigene38493_NB1	278	7	29	2.0727	8.5836	2.0501	Up	1.92E-04	1.58E-03	--	--	--	-	-	-
Unigene22853_AB-Unigene22409_NB1	685	56	232	6.7294	27.8685	2.0501	Up	8.23E-27	3.09E-25	--	--	--	-	-	-
Unigene15206_AB-Unigene33204_NB1	236	8	33	2.7903	11.5059	2.0439	Up	6.91E-05	6.13E-04	PREDICTED: similar to transmembrane protein 110 [Tribolium castaneum] >gi|270009551|gb|EFA05999.1| hypothetical protein TcasGA2_TC008825 [Tribolium castaneum]	--	--	-	-	-
CL3167.Contig1_AB-Unigene36303_NB1	239	8	33	2.7553	11.3614	2.0439	Up	6.91E-05	6.13E-04	PREDICTED: hypothetical protein LOC100742835 [Bombus impatiens]	K10074	C-type lectin domain family 7, member A	-	-	-
CL2001.Contig1_AB-Unigene32534_NB1	723	8	33	0.9108	3.7557	2.0439	Up	6.91E-05	6.13E-04	PREDICTED: similar to predicted protein [Tribolium castaneum]	K13131	ATP-dependent RNA helicase DDX20 [EC:3.6.4.13]	-	GO:0097159//organic cyclic compound binding;GO:1901363;GO:0016787//hydrolase activity	-
Unigene20051_AB-Unigene17281_NB1	2261	202	832	7.3541	30.2789	2.0417	Up	1.93E-91	2.09E-89	PREDICTED: ABC transporter G family member 20-like [Acyrthosiphon pisum]	K04533	huntingtin	GO:0009987//cellular process	GO:0017111//nucleoside-triphosphatase activity	-
CL6100.Contig4_AB-Unigene23472_NB1	1794	59	243	2.7071	11.1455	2.0416	Up	7.22E-28	2.79E-26	--	--	--	-	-	-
CL2715.Contig1_AB-CL2262.Contig1_NB1	442	17	70	3.166	13.0314	2.0413	Up	5.21E-09	7.72E-08	PREDICTED: solute carrier family 23 member 1-like [Bombus impatiens]	K14611	solute carrier family 23 (nucleobase transporter), member 1/2	GO:0055085//transmembrane transport	GO:0008520//L-ascorbate:sodium symporter activity	GO:0016020//membrane
CL1208.Contig1_AB-CL4607.Contig1_NB1	1085	29	119	2.2001	9.0247	2.0363	Up	2.40E-14	5.28E-13	PREDICTED: phosphatidylethanolamine-binding protein homolog F40A3.3-like isoform 1 [Apis mellifera] >gi|328783429|ref|XP_003250287.1| PREDICTED: phosphatidylethanolamine-binding protein homolog F40A3.3-like [Apis mellifera]	K14802	phospholipid-transporting ATPase [EC:3.6.3.1]	-	-	-
Unigene24630_AB-Unigene31314_NB1	324	10	41	2.5406	10.4125	2.0351	Up	9.12E-06	9.31E-05	PREDICTED: hypothetical protein LOC100166494 [Acyrthosiphon pisum]	K08029	homeobox protein Nkx-2.2	-	-	-
Unigene25097_AB-Unigene33999_NB1	346	10	41	2.379	9.7504	2.0351	Up	9.12E-06	9.31E-05	--	--	--	-	-	-
Unigene19665_AB-Unigene28777_NB1	669	30	123	3.6913	15.1285	2.0351	Up	9.04E-15	2.03E-13	--	--	--	-	-	-
CL3793.Contig2_AB-CL1208.Contig2_NB1	2071	20	82	0.7949	3.258	2.0351	Up	2.69E-10	4.45E-09	PREDICTED: similar to Transmembrane protein 195 [Tribolium castaneum] >gi|270015303|gb|EFA11751.1| hypothetical protein TcasGA2_TC004241 [Tribolium castaneum]	K15537	alkylglycerol monooxygenase [EC:1.14.16.5]	GO:0006643//membrane lipid metabolic process;GO:0046485//ether lipid metabolic process	GO:0005506//iron ion binding;GO:0050479//glyceryl-ether monooxygenase activity	GO:0005783//endoplasmic reticulum;GO:0044425//membrane part
Unigene19737_AB-Unigene18787_NB1	957	108	442	9.2895	38.0038	2.0325	Up	4.17E-49	2.62E-47	PREDICTED: putative serine protease K12H4.7-like [Megachile rotundata]	K09649	protease, serine, 16 (thymus) [EC:3.4.-.-]	-	GO:0070011//peptidase activity, acting on L-amino acid peptides	-
Unigene19089_AB-Unigene16493_NB1	2183	155	634	5.8446	23.8975	2.0317	Up	1.16E-69	9.82E-68	pheromone-degrading enzyme [Phyllopertha diversa]	K15001	cytochrome P450, family 4 [EC:1.14.-.-]	-	GO:0016491//oxidoreductase activity	-
CL5955.Contig1_AB-CL2449.Contig5_NB1	2185	37	151	1.3939	5.6865	2.0284	Up	9.67E-18	2.56E-16	cytochrome P450 YP6CM1vQ [Bemisia tabaci]	K15002	cytochrome P450, family 6 [EC:1.14.-.-]	GO:0055114//oxidation-reduction process	GO:0020037//heme binding;GO:0016705//oxidoreductase activity, acting on paired donors, with incorporation or reduction of molecular oxygen;GO:0004497//monooxygenase activity;GO:0005506//iron ion binding;GO:0009055//electron carrier activity	-
Unigene21750_AB-Unigene19418_NB1	285	25	102	7.2206	29.4491	2.028	Up	1.96E-12	3.80E-11	--	--	--	-	-	-
Unigene23290_AB-Unigene19661_NB1	326	25	101	6.3125	25.493	2.0138	Up	3.17E-12	6.05E-11	--	--	--	-	-	-
Unigene19592_AB-Unigene19084_NB1	655	134	538	16.84	67.5862	2.0048	Up	2.21E-58	1.60E-56	DNA double-strand break repair Rad50 ATPase, putative [Pediculus humanus corporis] >gi|212517228|gb|EEB19149.1| DNA double-strand break repair Rad50 ATPase, putative [Pediculus humanus corporis]	--	--	-	-	-
Unigene21460_AB-Unigene9560_NB1	552	75	301	11.1841	44.8688	2.0043	Up	2.26E-33	1.02E-31	--	--	--	-	-	-
Unigene14322_AB-Unigene32301_NB1	235	7	28	2.4519	9.8041	1.9995	Up	3.14E-04	2.47E-03	hypothetical protein TcasGA2_TC014112 [Tribolium castaneum]	K03257	translation initiation factor 4A	-	-	-
CL2366.Contig2_AB-Unigene37417_NB1	284	8	32	2.3187	9.2715	1.9995	Up	1.13E-04	9.69E-04	--	--	--	-	-	-
Unigene22535_AB-Unigene3268_NB1	302	11	44	2.9982	11.9884	1.9995	Up	5.41E-06	5.71E-05	--	--	--	-	-	-
Unigene5341_AB-Unigene33029_NB1	316	11	44	2.8654	11.4573	1.9995	Up	5.41E-06	5.71E-05	--	--	--	-	-	-
CL5160.Contig1_AB-Unigene9561_NB1	326	25	100	6.3125	25.2406	1.9995	Up	5.10E-12	9.63E-11	--	--	--	-	-	-
Unigene24805_AB-Unigene33288_NB1	331	11	44	2.7355	10.9381	1.9995	Up	5.41E-06	5.71E-05	--	--	--	-	-	-
Unigene23447_AB-Unigene38189_NB1	344	8	32	1.9143	7.6544	1.9995	Up	1.13E-04	9.69E-04	PREDICTED: ATP-dependent DNA helicase PIF1-like [Acyrthosiphon pisum]	K15255	ATP-dependent DNA helicase PIF1 [EC:3.6.4.12]	-	-	-
Unigene12413_AB-Unigene28223_NB1	566	24	96	3.4904	13.9563	1.9995	Up	1.36E-11	2.50E-10	PREDICTED: eukaryotic translation initiation factor 4 gamma 3-like [Oreochromis niloticus]	K03260	translation initiation factor 4G	-	-	-
CL2812.Contig2_AB-CL4238.Contig1_NB1	1230	9	36	0.6023	2.4083	1.9995	Up	4.08E-05	3.77E-04	TPA_inf: cathepsin B [Myzus persicae]	K01363	cathepsin B [EC:3.4.22.1]	-	-	-
Unigene25776_AB-Unigene36543_NB1	250	6	24	1.9756	7.8993	1.9994	Up	8.81E-04	6.27E-03	--	--	--	-	-	-
Unigene5356_AB-Unigene38241_NB1	402	9	36	1.8429	7.3687	1.9994	Up	4.08E-05	3.77E-04	--	--	--	-	-	-
Unigene14769_AB-CL4295.Contig2_NB1	1151	294	1169	21.0257	83.5711	1.9909	Up	1.22E-123	1.72E-121	--	--	--	-	-	-
Unigene24300_AB-Unigene6000_NB1	942	379	1506	33.1182	131.55	1.9899	Up	1.22E-158	2.41E-156	hypothetical protein CAPTEDRAFT_139666 [Capitella teleta]	K01663	glutamine amidotransferase / cyclase [EC:2.4.2.- 4.1.3.-]	GO:0006520//cellular amino acid metabolic process	GO:0016829//lyase activity	-
Unigene1518_AB-Unigene540_NB1	205	30	119	12.0461	47.765	1.9874	Up	6.08E-14	1.31E-12	--	--	--	-	-	-
Unigene5588_AB-Unigene25982_NB1	397	29	115	6.0129	23.8355	1.987	Up	1.62E-13	3.40E-12	--	--	--	-	-	-
Unigene16171_AB-Unigene16069_NB1	918	124	490	11.1188	43.9208	1.9819	Up	1.51E-52	1.01E-50	--	--	--	-	-	-
CL5240.Contig1_AB-CL3573.Contig2_NB1	1404	83	326	4.8662	19.1059	1.9732	Up	2.60E-35	1.23E-33	hypothetical protein TcasGA2_TC008528 [Tribolium castaneum]	K03129	transcription initiation factor TFIID subunit 4	-	-	-
Unigene12096_AB-Unigene16689_NB1	360	388	1521	88.7172	347.6511	1.9704	Up	3.81E-158	7.43E-156	hypothetical protein ACA1_366970 [Acanthamoeba castellanii str. Neff] >gi|440792866|gb|ELR14074.1| hypothetical protein ACA1_366970 [Acanthamoeba castellanii str. Neff]	--	--	-	-	-
CL5770.Contig14_AB-Unigene27100_NB1	397	25	98	5.1836	20.312	1.9703	Up	1.32E-11	2.42E-10	COE2, partial [Bemisia tabaci]	K01063	juvenile-hormone esterase [EC:3.1.1.59]	-	-	-
CL4344.Contig2_AB-Unigene33181_NB1	391	11	43	2.3158	9.0492	1.9663	Up	8.75E-06	8.96E-05	protein MICAL-3, putative [Pediculus humanus corporis] >gi|212507913|gb|EEB11757.1| protein MICAL-3, putative [Pediculus humanus corporis]	K05699	actinin alpha	GO:0035335//peptidyl-tyrosine dephosphorylation;GO:0030042//actin filament depolymerization;GO:0055114//oxidation-reduction process	GO:0004725//protein tyrosine phosphatase activity;GO:0003779//actin binding;GO:0016709//oxidoreductase activity, acting on paired donors, with incorporation or reduction of molecular oxygen, NAD(P)H as one donor, and incorporation of one atom of oxygen;GO:0071949//FAD binding	GO:0044424//intracellular part
Unigene17541_AB-Unigene11700_NB1	3484	232	906	5.4814	21.3977	1.9648	Up	1.30E-94	1.46E-92	Exonuclease GOR [Acromyrmex echinatior]	K14570	RNA exonuclease 1 [EC:3.1.-.-]	-	-	-
Unigene20489_AB-Unigene8476_NB1	701	41	160	4.8144	18.781	1.9638	Up	5.35E-18	1.44E-16	--	--	--	-	-	-
Unigene12792_AB-Unigene10466_NB1	246	10	39	3.3461	13.0451	1.963	Up	2.40E-05	2.30E-04	--	--	--	-	-	-
CL4859.Contig1_AB-CL3400.Contig1_NB1	476	28	109	4.8421	18.8424	1.9603	Up	1.11E-12	2.19E-11	--	--	--	-	-	-
Unigene14247_AB-Unigene35780_NB1	290	9	35	2.5546	9.9309	1.9588	Up	6.61E-05	5.89E-04	--	--	--	-	-	-
CL911.Contig2_AB-CL2994.Contig1_NB1	1089	301	1170	22.7519	88.4046	1.9581	Up	4.24E-121	5.87E-119	fructose 1,6-bisphosphate aldolase [Schistocerca gregaria]	K01623	fructose-bisphosphate aldolase, class I [EC:4.1.2.13]	GO:0006096//glycolysis	GO:0004332//fructose-bisphosphate aldolase activity	-
Unigene19777_AB-Unigene10811_NB1	1352	75	291	4.5663	17.7106	1.9555	Up	2.46E-31	1.06E-29	PREDICTED: hypothetical protein LOC100658043 [Loxodonta africana]	K13172	serine/arginine repetitive matrix protein 2	-	-	GO:0044428//nuclear part
Unigene18527_AB-Unigene19935_NB1	975	66	256	5.5721	21.6049	1.9551	Up	9.57E-28	3.69E-26	cytochrome P450 CYP6CX1v1 [Bemisia tabaci]	K15002	cytochrome P450, family 6 [EC:1.14.-.-]	-	-	-
CL2021.Contig2_AB-CL3435.Contig1_NB1	1952	8	31	0.3374	1.3068	1.9535	Up	1.83E-04	1.51E-03	PREDICTED: ESF1 homolog isoform 1 [Nasonia vitripennis] >gi|345484801|ref|XP_003425126.1| PREDICTED: ESF1 homolog isoform 2 [Nasonia vitripennis]	K14721	DNA-directed RNA polymerase III subunit RPC5	-	-	-
Unigene16701_AB-Unigene12539_NB1	2016	245	949	10.0036	38.734	1.9531	Up	3.05E-98	3.50E-96	PREDICTED: 4-coumarate--CoA ligase 3-like [Acyrthosiphon pisum]	K01904	4-coumarate--CoA ligase [EC:6.2.1.12]	-	-	-
CL4693.Contig1_AB-Unigene28528_NB1	892	47	182	4.3372	16.7889	1.9527	Up	3.94E-20	1.16E-18	--	--	--	-	-	-
Unigene12579_AB-Unigene32631_NB1	265	7	27	2.1744	8.3837	1.947	Up	5.10E-04	3.83E-03	angiotensin-converting enzyme 3 precursor [Tribolium castaneum] >gi|270015941|gb|EFA12389.1| Ance-3 [Tribolium castaneum]	K01283	peptidyl-dipeptidase A [EC:3.4.15.1]	GO:0006508//proteolysis	GO:0008237//metallopeptidase activity;GO:0008241//peptidyl-dipeptidase activity;GO:0004180//carboxypeptidase activity	GO:0016021//integral to membrane
Unigene25391_AB-Unigene38115_NB1	269	7	27	2.142	8.259	1.947	Up	5.10E-04	3.83E-03	PREDICTED: ATP phosphoribosyltransferase-like, partial [Macaca mulatta]	--	--	-	-	-
CL1127.Contig1_AB-Unigene14786_NB1	585	35	135	4.9248	18.9887	1.947	Up	2.99E-15	6.91E-14	conserved hypothetical protein [Culex quinquefasciatus] >gi|167881581|gb|EDS44964.1| conserved hypothetical protein [Culex quinquefasciatus]	K10226	fatty acid desaturase 2 (delta-6 desaturase) [EC:1.14.19.-]	GO:0044710	GO:0005488//binding	-
Unigene16090_AB-Unigene30248_NB1	661	28	108	3.4869	13.4443	1.947	Up	1.77E-12	3.45E-11	--	--	--	-	-	-
Unigene15023_AB-Unigene3044_NB1	609	20	77	2.7033	10.4038	1.9443	Up	2.90E-09	4.41E-08	hypothetical protein AND_05847 [Anopheles darlingi]	--	--	-	-	-
Unigene18883_AB-Unigene35410_NB1	214	6	23	2.3079	8.8436	1.9381	Up	1.44E-03	9.68E-03	uncharacterized protein LOC100162417 [Acyrthosiphon pisum] >gi|239791687|dbj|BAH72277.1| ACYPI003569 [Acyrthosiphon pisum]	K09291	nucleoprotein TPR	-	-	-
Unigene17357_AB-Unigene13653_NB1	217	6	23	2.276	8.7214	1.9381	Up	1.44E-03	9.68E-03	--	--	--	-	-	-
Unigene7535_AB-Unigene3716_NB1	249	6	23	1.9835	7.6006	1.9381	Up	1.44E-03	9.67E-03	--	--	--	-	-	-
Unigene11618_AB-Unigene39926_NB1	258	6	23	1.9143	7.3354	1.9381	Up	1.44E-03	9.68E-03	--	--	--	-	-	-
CL1777.Contig1_AB-CL207.Contig3_NB1	1459	6	23	0.3385	1.2971	1.9381	Up	1.44E-03	9.68E-03	PREDICTED: prostaglandin reductase 1-like [Acyrthosiphon pisum]	K13948	rostaglandin reductase 1 [EC:1.3.1.74 1.3.1.48]	-	-	-
CL276.Contig2_AB-CL3136.Contig2_NB1	1989	6	23	0.2483	0.9515	1.9381	Up	1.44E-03	9.68E-03	hypothetical protein DAPPUDRAFT_335707 [Daphnia pulex]	K07515	enoyl-CoA hydratase / long-chain 3-hydroxyacyl-CoA dehydrogenase [EC:4.2.1.17 1.1.1.211]	-	GO:0016829//lyase activity	-
Unigene25547_AB-Unigene38139_NB1	247	6	23	1.9996	7.6621	1.938	Up	1.44E-03	9.67E-03	PREDICTED: post-GPI attachment to proteins factor 2-like [Megachile rotundata]	K15263	cell growth-regulating nucleolar protein	-	-	-
Unigene11734_AB-Unigene36724_NB1	256	6	23	1.9293	7.3927	1.938	Up	1.44E-03	9.68E-03	hypothetical protein KGM_18328 [Danaus plexippus]	--	--	-	-	-
Unigene18162_AB-Unigene7223_NB1	402	17	65	3.481	13.3047	1.9344	Up	5.66E-08	7.62E-07	hypothetical protein CLF_100574 [Clonorchis sinensis]	--	--	-	-	-
Unigene357_AB-Unigene12748_NB1	267	11	42	3.3913	12.9436	1.9323	Up	1.41E-05	1.40E-04	PREDICTED: similar to pyrazinamidase/nicotinamidase [Tribolium castaneum]	--	--	GO:0006979//response to oxidative stress;GO:0008340//determination of adult lifespan;GO:0043524//negative regulation of neuron apoptotic process	GO:0008936//nicotinamidase activity	-
Unigene15449_AB-Unigene15080_NB1	427	37	141	7.1327	27.1712	1.9296	Up	1.08E-15	2.55E-14	PREDICTED: hypothetical protein LOC100573825 [Acyrthosiphon pisum]	--	--	-	-	-
Unigene24259_AB-Unigene5604_NB1	215	21	80	8.0401	30.6174	1.9291	Up	1.73E-09	2.68E-08	--	--	--	-	-	-
Unigene23208_AB-Unigene16240_NB1	988	62	236	5.1655	19.6549	1.9279	Up	2.98E-25	1.06E-23	cytochrome P450 [Bemisia tabaci]	K15002	cytochrome P450, family 6 [EC:1.14.-.-]	-	-	-
Unigene5635_AB-Unigene26484_NB1	222	15	57	5.5618	21.127	1.9255	Up	4.13E-07	5.06E-06	--	--	--	-	-	-
Unigene117_AB-Unigene21654_NB1	1151	79	300	5.6498	21.4468	1.9245	Up	1.31E-31	5.65E-30	--	--	--	-	-	-
Unigene21006_AB-Unigene19209_NB1	359	19	72	4.3565	16.5027	1.9215	Up	1.25E-08	1.79E-07	--	--	--	-	-	-
Unigene9419_AB-Unigene11003_NB1	232	14	53	4.9673	18.7977	1.92	Up	1.12E-06	1.30E-05	hypothetical protein LOAG_14514 [Loa loa]	--	--	-	-	-
Unigene12329_AB-Unigene30124_NB1	270	14	53	4.2682	16.1521	1.92	Up	1.12E-06	1.30E-05	--	--	--	-	-	-
Unigene24866_AB-Unigene31976_NB1	345	14	53	3.3403	12.6408	1.92	Up	1.12E-06	1.30E-05	--	--	--	-	-	-
Unigene15035_AB-Unigene10305_NB1	246	9	34	3.0115	11.3726	1.917	Up	1.07E-04	9.20E-04	PREDICTED: MFS-type transporter C6orf192 homolog isoform 2 [Acyrthosiphon pisum]	K08155	MFS transporter, DHA1 family, solute carrier family 18 (vesicular amine transporter), member 1/2	-	-	-
Unigene23212_AB-Unigene13241_NB1	639	40	151	5.1527	19.4443	1.9159	Up	1.46E-16	3.64E-15	--	--	--	-	-	-
Unigene5020_AB-Unigene26414_NB1	325	22	83	5.5721	21.0141	1.9151	Up	1.03E-09	1.62E-08	--	--	--	-	-	-
Unigene5548_AB-CL2282.Contig1_NB1	1723	2450	9235	117.0468	441.0304	1.9138	Up	0	0	Cathepsin L [Harpegnathos saltator]	K01365	cathepsin L [EC:3.4.22.15]	GO:0035071//salivary gland cell autophagic cell death;GO:0030163//protein catabolic process;GO:0008363//larval chitin-based cuticle development	GO:0004197//cysteine-type endopeptidase activity;GO:0008010//structural constituent of chitin-based larval cuticle	GO:0005764//lysosome;GO:0045169//fusome;GO:0031012//extracellular matrix
Unigene15159_AB-Unigene10496_NB1	894	55	207	5.0641	19.0524	1.9116	Up	4.23E-22	1.36E-20	PREDICTED: diamine acetyltransferase 2-like [Megachile rotundata]	K00657	diamine N-acetyltransferase [EC:2.3.1.57]	-	-	-
Unigene22083_AB-Unigene18903_NB1	208	169	636	66.8809	251.6	1.9115	Up	1.37E-64	1.08E-62	--	--	--	-	-	-
Unigene20061_AB-Unigene23231_NB1	2828	288	1083	8.3829	31.5113	1.9103	Up	1.21E-108	1.53E-106	--	--	--	-	-	-
Unigene17785_AB-Unigene37279_NB1	237	8	30	2.7786	10.4157	1.9063	Up	2.95E-04	2.34E-03	--	--	--	-	-	-
Unigene17062_AB-Unigene38167_NB1	282	8	30	2.3352	8.7536	1.9063	Up	2.95E-04	2.34E-03	--	--	--	-	-	-
CL1507.Contig2_AB-CL615.Contig1_NB1	1458	173	645	9.7671	36.4015	1.898	Up	7.10E-65	5.66E-63	putative alpha-tubulin [Maconellicoccus hirsutus]	K07374	tubulin alpha	GO:0007052//mitotic spindle organization;GO:0006184//GTP catabolic process;GO:0051258//protein polymerization;GO:0019730//antimicrobial humoral response;GO:0007094//mitotic spindle assembly checkpoint	GO:0005525//GTP binding;GO:0003924//GTPase activity;GO:0005200//structural constituent of cytoskeleton	GO:0045298//tubulin complex;GO:0000235//astral microtubule;GO:0005813//centrosome
CL1102.Contig3_AB-CL1402.Contig1_NB1	216	7	26	2.6676	9.9046	1.8926	Up	8.25E-04	5.90E-03	sugar transporter [Aedes aegypti] >gi|108883401|gb|EAT47626.1| AAEL001257-PA [Aedes aegypti]	K08145	MFS transporter, SP family, solute carrier family 2 (facilitated glucose transporter), member 8	GO:0006810//transport	GO:0005215//transporter activity	-
Unigene11639_AB-Unigene31037_NB1	264	7	26	2.1826	8.1038	1.8926	Up	8.25E-04	5.90E-03	--	--	--	-	-	-
Unigene8399_AB-Unigene35979_NB1	461	14	52	2.4998	9.2815	1.8925	Up	1.79E-06	2.02E-05	PREDICTED: mitochondrial enolase superfamily member 1-like [Xenopus (Silurana) tropicalis]	K10955	intestinal mucin-2	GO:0008152//metabolic process	GO:0003824//catalytic activity	-
CL1145.Contig1_AB-Unigene27433_NB1	483	20	74	3.4085	12.6067	1.887	Up	1.18E-08	1.69E-07	proteophosphoglycan ppg1 [Leishmania mexicana MHOM/GT/2001/U1103] >gi|322495303|emb|CBZ30607.1| proteophosphoglycan ppg1 [Leishmania mexicana MHOM/GT/2001/U1103]	K10955	intestinal mucin-2	GO:0044260;GO:0006139//nucleobase-containing compound metabolic process	GO:0003824//catalytic activity	-
Unigene20385_AB-Unigene14582_NB1	683	30	111	3.6156	13.3727	1.887	Up	2.54E-12	4.89E-11	putative hemomucin [Schistocerca gregaria]	K01774	[EC:4.-.-.-]	-	-	-
CL3050.Contig1_AB-Unigene1514_NB1	2235	10	37	0.3683	1.3622	1.887	Up	6.20E-05	5.55E-04	PREDICTED: uncharacterized protein C3orf21 homolog [Apis mellifera]	K09668	glycosyltransferase-like protein LARGE	-	-	-
Unigene23208_AB-Unigene26353_NB1	303	23	85	6.2483	23.083	1.8853	Up	9.71E-10	1.54E-08	cytochrome P450 [Bemisia tabaci]	K15002	cytochrome P450, family 6 [EC:1.14.-.-]	-	-	-
Unigene1633_AB-Unigene12538_NB1	656	89	328	11.1677	41.1421	1.8813	Up	2.00E-33	9.11E-32	--	--	--	-	-	-
Unigene21895_AB-CL6352.Contig5_NB1	1238	22	81	1.4628	5.3837	1.8799	Up	2.60E-09	3.96E-08	GF16395 [Drosophila ananassae] >gi|190628181|gb|EDV43705.1| GF16395 [Drosophila ananassae]	K14802	phospholipid-transporting ATPase [EC:3.6.3.1]	-	-	-
Unigene12492_AB-Unigene38376_NB1	449	12	44	2.2	8.0635	1.8739	Up	1.32E-05	1.32E-04	PREDICTED: TBC1 domain family member 4-like [Acyrthosiphon pisum]	K11837	ubiquitin carboxyl-terminal hydrolase 6/32 [EC:3.1.2.15]	GO:0033627//cell adhesion mediated by integrin	GO:0005178//integrin binding	GO:0009986//cell surface
Unigene13694_AB-Unigene11229_NB1	695	57	209	6.751	24.7445	1.8739	Up	9.46E-22	2.98E-20	--	--	--	-	-	-
Unigene23450_AB-CL30.Contig2_NB1	700	30	109	3.5278	12.8128	1.8607	Up	6.34E-12	1.19E-10	--	--	--	-	-	-
Unigene22046_AB-Unigene14073_NB1	290	51	185	14.4761	52.4917	1.8584	Up	3.19E-19	9.02E-18	--	--	--	-	-	-
Unigene24742_AB-Unigene7543_NB1	794	34	123	3.5248	12.7468	1.8545	Up	3.17E-13	6.53E-12	Sulfotransferase 1C4 [Harpegnathos saltator]	K01014	aryl sulfotransferase [EC:2.8.2.1]	-	-	-
Unigene22488_AB-Unigene18704_NB1	455	36	130	6.5128	23.5098	1.8519	Up	7.11E-14	1.52E-12	--	--	--	-	-	-
Unigene5305_AB-Unigene33002_NB1	549	18	65	2.6989	9.7422	1.8519	Up	1.35E-07	1.73E-06	--	--	--	-	-	-
Unigene14229_AB-Unigene2828_NB1	1278	46	166	2.9628	10.6879	1.8509	Up	2.60E-17	6.74E-16	--	--	--	-	-	-
CL2791.Contig2_AB-Unigene19707_NB1	1993	76	274	3.139	11.3125	1.8495	Up	1.42E-27	5.44E-26	PREDICTED: hypothetical protein LOC100118685 [Nasonia vitripennis]	K10360	myosin IX	GO:0007165//signal transduction;GO:0007480//imaginal disc-derived leg morphogenesis	GO:0005100//Rho GTPase activator activity	GO:0005622//intracellular
Unigene16088_AB-Unigene16105_NB1	1736	579	2087	27.4541	98.9212	1.8493	Up	1.01E-198	2.52E-196	PREDICTED: selenium-binding protein 1-B-like [Acyrthosiphon pisum]	K01090	protein phosphatase [EC:3.1.3.16]	GO:0006810//transport	-	GO:0005737//cytoplasm
CL2669.Contig1_AB-CL5688.Contig1_NB1	3851	20	72	0.4275	1.5384	1.8474	Up	2.95E-08	4.09E-07	PREDICTED: phosphatidylinositol-binding clathrin assembly protein LAP-like isoform 2 [Acyrthosiphon pisum]	--	--	GO:0016183//synaptic vesicle coating;GO:0007270//neuron-neuron synaptic transmission;GO:0042331//phototaxis;GO:0006898//receptor-mediated endocytosis	GO:0005543//phospholipid binding;GO:0004177//aminopeptidase activity	GO:0005829//cytosol;GO:0008021//synaptic vesicle;GO:0030118//clathrin coat;GO:0005905//coated pit
CL724.Contig1_AB-Unigene22997_NB1	2949	934	3360	26.0706	93.7522	1.8464	Up	0	0	PREDICTED: uncharacterized protein LOC100882240 [Megachile rotundata]	--	--	-	-	-
Unigene21827_AB-Unigene15828_NB1	765	130	467	13.9882	50.2311	1.8444	Up	1.07E-45	6.29E-44	--	--	--	-	-	-
CL5054.Contig1_AB-Unigene11552_NB1	1233	76	273	5.0738	18.2187	1.8443	Up	2.23E-27	8.51E-26	--	--	--	-	-	-
Unigene22805_AB-Unigene23556_NB1	447	26	93	4.7879	17.1195	1.8382	Up	3.18E-10	5.23E-09	GG15470 [Drosophila erecta] >gi|190654110|gb|EDV51353.1| GG15470 [Drosophila erecta]	K14209	solute carrier family 36 (proton-coupled amino acid transporter)	-	-	GO:0016021//integral to membrane
Unigene18350_AB-Unigene26729_NB1	473	26	93	4.5247	16.1785	1.8382	Up	3.18E-10	5.23E-09	--	--	--	-	-	-
Unigene18705_AB-CL6107.Contig1_NB1	2145	7	25	0.2686	0.959	1.8361	Up	1.32E-03	8.98E-03	PREDICTED: cleft lip and palate transmembrane protein 1-like protein-like [Apis mellifera]	--	--	-	-	-
Unigene25125_AB-Unigene32469_NB1	413	14	50	2.7903	9.9618	1.836	Up	4.51E-06	4.81E-05	--	--	--	-	-	-
Unigene25059_AB-Unigene36636_NB1	282	7	25	2.0433	7.2947	1.8359	Up	1.32E-03	8.98E-03	hypothetical protein TcasGA2_TC009928 [Tribolium castaneum]	--	--	-	-	-
CL672.Contig2_AB-CL240.Contig10_NB1	1304	7	25	0.4419	1.5775	1.8358	Up	1.32E-03	8.98E-03	hypothetical protein CRE_03031 [Caenorhabditis remanei] >gi|308239698|gb|EFO83650.1| hypothetical protein CRE_03031 [Caenorhabditis remanei]	K00166	2-oxoisovalerate dehydrogenase E1 component, alpha subunit [EC:1.2.4.4]	GO:0008152//metabolic process	GO:0016491//oxidoreductase activity	-
CL310.Contig3_AB-CL2585.Contig3_NB1	794	37	132	3.8358	13.6795	1.8344	Up	6.63E-14	1.42E-12	PREDICTED: phosphatidylethanolamine-binding protein homolog F40A3.3-like isoform 1 [Apis mellifera] >gi|328783429|ref|XP_003250287.1| PREDICTED: phosphatidylethanolamine-binding protein homolog F40A3.3-like [Apis mellifera]	K14802	phospholipid-transporting ATPase [EC:3.6.3.1]	-	-	-
Unigene21116_AB-Unigene21100_NB1	1138	279	993	20.1809	71.7999	1.831	Up	2.77E-94	3.07E-92	PREDICTED: hypothetical protein LOC100167617 [Acyrthosiphon pisum]	--	--	-	-	-
Unigene21791_AB-Unigene6078_NB1	300	26	92	7.134	25.2338	1.8226	Up	5.00E-10	8.10E-09	--	--	--	-	-	-
Unigene12982_AB-CL6260.Contig9_NB1	389	13	46	2.7509	9.7303	1.8226	Up	1.22E-05	1.23E-04	--	--	--	-	-	-
CL994.Contig1_AB-CL5323.Contig1_NB1	422	17	60	3.316	11.6992	1.8189	Up	5.71E-07	6.89E-06	--	--	--	-	-	-
CL1373.Contig5_AB-CL578.Contig12_NB1	2565	85	300	2.7278	9.6239	1.8189	Up	2.12E-29	8.61E-28	B52, isoform B [Drosophila melanogaster] >gi|7299789|gb|AAF54968.1| B52, isoform B [Drosophila melanogaster]	K12893	splicing factor, arginine/serine-rich 4/5/6	GO:0001745//compound eye morphogenesis;GO:0006376//mRNA splice site selection;GO:0000381//regulation of alternative mRNA splicing, via spliceosome;GO:0007067//mitosis	GO:0003729//mRNA binding;GO:0005515//protein binding;GO:0000166//nucleotide binding	GO:0071011//precatalytic spliceosome;GO:0005700//polytene chromosome;GO:0071013//catalytic step 2 spliceosome;GO:0035062//omega speckle;GO:0035327//transcriptionally active chromatin
Unigene19563_AB-Unigene5457_NB1	2375	230	811	7.9716	28.0979	1.8175	Up	1.43E-76	1.32E-74	PREDICTED: ftsJ methyltransferase domain-containing protein 1-like [Acyrthosiphon pisum]	K14590	FtsJ methyltransferase domain-containing protein 1 [EC:2.1.1.-]	-	-	-
Unigene5440_AB-Unigene5858_NB1	940	447	1575	39.1434	137.8699	1.8165	Up	7.53E-147	1.33E-144	--	--	--	-	-	-
CL2882.Contig1_AB-CL2401.Contig3_NB1	1858	8	28	0.3544	1.24	1.8069	Up	7.56E-04	5.45E-03	PREDICTED: sugar phosphate exchanger 2-like isoform 2 [Bombus impatiens]	K13783	MFS transporter, OPA family, solute carrier family 37 (glycerol-3-phosphate transporter), member 1/2	-	GO:0005215//transporter activity	-
CL5379.Contig1_AB-Unigene20709_NB1	211	8	28	3.1209	10.9192	1.8068	Up	7.56E-04	5.45E-03	PREDICTED: hypothetical protein LOC100763491 [Cricetulus griseus]	K12898	heterogeneous nuclear ribonucleoprotein F/H	-	-	-
Unigene7718_AB-Unigene29680_NB1	211	10	35	3.9012	13.6491	1.8068	Up	1.57E-04	1.31E-03	--	--	--	-	-	-
CL3592.Contig2_AB-Unigene33135_NB1	224	8	28	2.9398	10.2855	1.8068	Up	7.56E-04	5.45E-03	PREDICTED: lipoamide acyltransferase component of branched-chain alpha-keto acid dehydrogenase complex, mitochondrial [Taeniopygia guttata]	K09699	2-oxoisovalerate dehydrogenase E2 component (dihydrolipoyl transacylase) [EC:2.3.1.168]	GO:0008152//metabolic process;GO:0009792//embryo development ending in birth or egg hatching	GO:0016740//transferase activity	GO:0005739//mitochondrion;GO:0043232
Unigene16663_AB-Unigene10893_NB1	245	8	28	2.6878	9.4039	1.8068	Up	7.56E-04	5.45E-03	cytochrome P450 [Bemisia tabaci]	K07427	cytochrome P450, family 4, subfamily V	-	-	-
Unigene22736_AB-Unigene14546_NB1	535	68	238	10.4625	36.605	1.8068	Up	1.92E-23	6.52E-22	--	--	--	-	-	-
Unigene24122_AB-Unigene16162_NB1	1395	98	342	5.7827	20.1729	1.8026	Up	6.64E-33	2.96E-31	PREDICTED: uncharacterized protein LOC100580167 isoform 1 [Nomascus leucogenys]	K00476	aspartate beta-hydroxylase [EC:1.14.11.16]	GO:0044699	-	-
CL3958.Contig2_AB-Unigene17919_NB1	1546	133	464	7.0814	24.6959	1.8022	Up	4.79E-44	2.73E-42	--	--	--	-	-	-
Unigene16409_AB-Unigene6680_NB1	852	44	153	4.251	14.7764	1.7974	Up	1.70E-15	4.00E-14	--	--	--	-	-	-
Unigene18153_AB-CL5615.Contig2_NB1	1903	162	563	7.0074	24.3437	1.7966	Up	7.24E-53	4.90E-51	AAEL009423-PA [Aedes aegypti]	K13885	scavenger receptor class B, member 1	-	-	-
Unigene76_AB-Unigene10707_NB1	812	34	118	3.4467	11.9576	1.7946	Up	3.01E-12	5.76E-11	sodium/iodide cotransporter, putative [Pediculus humanus corporis] >gi|212513744|gb|EEB16190.1| sodium/iodide cotransporter, putative [Pediculus humanus corporis]	K14388	solute carrier family 5 (sodium-coupled monocarboxylate transporter), member 8/12	-	-	-
Unigene11707_AB-Unigene17413_NB1	1543	612	2123	32.6486	113.2142	1.794	Up	6.26E-194	1.50E-191	PREDICTED: UPF0364 protein C6orf211 homolog [Bombus terrestris]	--	--	-	-	-
Unigene24785_AB-Unigene32313_NB1	394	15	52	3.1338	10.8599	1.793	Up	4.15E-06	4.45E-05	Brain tumor protein [Harpegnathos saltator]	K11997	tripartite motif-containing protein 2/3	-	-	-
Unigene20192_AB-Unigene21497_NB1	2342	591	2046	20.7721	71.8846	1.791	Up	1.50E-186	3.38E-184	PREDICTED: phenoloxidase subunit A3-like [Acyrthosiphon pisum]	K00505	tyrosinase [EC:1.14.18.1]	GO:0008152//metabolic process	GO:0016491//oxidoreductase activity	-
Unigene22029_AB-Unigene5194_NB1	348	13	45	3.075	10.6402	1.7909	Up	1.93E-05	1.88E-04	--	--	--	-	-	-
Unigene24172_AB-Unigene68_NB1	1988	39	135	1.6148	5.5877	1.7909	Up	8.91E-14	1.90E-12	hypothetical protein BRAFLDRAFT_124965 [Branchiostoma floridae] >gi|229279732|gb|EEN50509.1| hypothetical protein BRAFLDRAFT_124965 [Branchiostoma floridae]	K04660	decorin	-	-	-
Unigene21484_AB-Unigene9731_NB1	948	37	128	3.2127	11.1101	1.79	Up	3.98E-13	8.14E-12	four wheel drive [Tribolium castaneum]	K00888	phosphatidylinositol 4-kinase [EC:2.7.1.67]	GO:0006796//phosphate-containing compound metabolic process	GO:0016772//transferase activity, transferring phosphorus-containing groups	-
Unigene21751_AB-Unigene19417_NB1	1990	257	887	10.6306	36.6765	1.7866	Up	1.15E-81	1.11E-79	--	--	--	-	-	-
Unigene5086_AB-Unigene33797_NB1	289	9	31	2.5634	8.8263	1.7838	Up	4.33E-04	3.32E-03	PREDICTED: digestive cysteine proteinase 1-like [Metaseiulus occidentalis]	K01373	cathepsin F [EC:3.4.22.41]	-	-	-
Unigene18395_AB-Unigene10115_NB1	219	9	31	3.3828	11.6475	1.7837	Up	4.33E-04	3.32E-03	--	--	--	-	-	-
Unigene18666_AB-Unigene33468_NB1	295	9	31	2.5113	8.6468	1.7837	Up	4.33E-04	3.32E-03	--	--	--	-	-	-
CL2562.Contig2_AB-CL3174.Contig4_NB1	4361	9	31	0.1699	0.5849	1.7835	Up	4.33E-04	3.32E-03	Copper-transporting ATPase 1 [Camponotus floridanus]	K01533	Cu2+-exporting ATPase [EC:3.6.3.4]	GO:0006825//copper ion transport;GO:0002164//larval development;GO:0048085//adult chitin-containing cuticle pigmentation;GO:0006878//cellular copper ion homeostasis	GO:0005507//copper ion binding;GO:0004008//copper-exporting ATPase activity;GO:0000166//nucleotide binding	GO:0005737//cytoplasm;GO:0005886//plasma membrane
Unigene16931_AB-Unigene17795_NB1	721	124	427	14.1568	48.7315	1.7834	Up	4.19E-40	2.22E-38	predicted protein [Nematostella vectensis] >gi|156225915|gb|EDO46729.1| predicted protein [Nematostella vectensis]	K12898	heterogeneous nuclear ribonucleoprotein F/H	-	-	-
CL5874.Contig2_AB-Unigene16452_NB1	2176	16	55	0.6053	2.0798	1.7807	Up	2.42E-06	2.68E-05	predicted protein [Naegleria gruberi] >gi|284091232|gb|EFC44880.1| predicted protein [Naegleria gruberi]	--	--	-	-	-
Unigene16184_AB-Unigene10089_NB1	1155	81	278	5.7727	19.8052	1.7786	Up	1.42E-26	5.31E-25	PREDICTED: facilitated trehalose transporter Tret1-like [Acyrthosiphon pisum]	K14258	facilitated trehalose transporter	-	-	-
CL503.Contig3_AB-Unigene12168_NB1	395	21	72	4.3762	14.9987	1.7771	Up	6.72E-08	8.96E-07	hypothetical protein TcasGA2_TC004526 [Tribolium castaneum]	K15601	lysine-specific demethylase 3 [EC:1.14.11.-]	-	-	-
Unigene4913_AB-Unigene26759_NB1	581	28	96	3.967	13.596	1.7771	Up	4.25E-10	6.93E-09	Adipocyte plasma membrane-associated protein [Camponotus floridanus]	K01774	[EC:4.-.-.-]	-	-	-
CL1777.Contig2_AB-CL207.Contig2_NB1	1511	42	144	2.288	7.8418	1.7771	Up	1.84E-14	4.06E-13	PREDICTED: prostaglandin reductase 1-like [Acyrthosiphon pisum]	K13948	rostaglandin reductase 1 [EC:1.3.1.74 1.3.1.48]	-	-	-
CL5409.Contig1_AB-CL4654.Contig2_NB1	1536	88	301	4.716	16.1247	1.7736	Up	1.54E-28	6.07E-27	PREDICTED: similar to mitochondrial ribosomal protein, L38, putative [Tribolium castaneum] >gi|270003311|gb|EEZ99758.1| hypothetical protein TcasGA2_TC002530 [Tribolium castaneum]	--	--	-	-	-
Unigene13588_AB-Unigene4060_NB1	275	12	41	3.5919	12.2678	1.7721	Up	5.24E-05	4.76E-04	PREDICTED: pancreatic alpha-amylase [Sus scrofa]	K01176	alpha-amylase [EC:3.2.1.1]	-	-	-
Unigene18118_AB-Unigene9768_NB1	207	24	82	9.5438	32.5957	1.772	Up	8.67E-09	1.26E-07	--	--	--	-	-	-
Unigene7762_AB-Unigene13382_NB1	1007	1109	3781	90.6527	308.9542	1.769	Up	0	0	Sparc [Schistocerca gregaria]	K08136	sparc/osteonectin, cwcv and kazal-like domains proteoglycan (testican)	GO:0007165//signal transduction	GO:0005509//calcium ion binding	GO:0005578//proteinaceous extracellular matrix
Unigene10320_AB-Unigene31091_NB1	604	22	75	2.9982	10.2174	1.7689	Up	3.94E-08	5.38E-07	hypothetical protein SINV_00593 [Solenopsis invicta]	--	--	-	-	-
Unigene11204_AB-Unigene30056_NB1	517	22	75	3.5028	11.9368	1.7688	Up	3.94E-08	5.38E-07	--	--	--	-	-	-
Unigene19522_AB-CL2630.Contig1_NB1	1856	290	988	12.8617	43.8022	1.7679	Up	1.81E-89	1.92E-87	cysteine synthase [Aedes aegypti] >gi|108875525|gb|EAT39750.1| AAEL008468-PA [Aedes aegypti]	K01697	cystathionine beta-synthase [EC:4.2.1.22]	GO:0019343//cysteine biosynthetic process via cystathionine;GO:0006535//cysteine biosynthetic process from serine	GO:0004124//cysteine synthase activity;GO:0004122//cystathionine beta-synthase activity;GO:0016740//transferase activity	GO:0005737//cytoplasm
Unigene22911_AB-Unigene14074_NB1	745	126	429	13.9217	47.3825	1.767	Up	8.55E-40	4.50E-38	--	--	--	-	-	-
Unigene5591_AB-Unigene26600_NB1	219	20	68	7.5173	25.5495	1.765	Up	1.79E-07	2.28E-06	--	--	--	-	-	-
Unigene20243_AB-Unigene22025_NB1	257	10	34	3.2029	10.8859	1.765	Up	2.48E-04	2.00E-03	--	--	--	-	-	-
Unigene22412_AB-Unigene28142_NB1	264	15	51	4.677	15.8958	1.765	Up	6.50E-06	6.77E-05	High affinity cationic amino acid transporter 1 [Acromyrmex echinatior]	K13864	solute carrier family 7 (cationic amino acid transporter), member 2	GO:0006629//lipid metabolic process;GO:0006865//amino acid transport;GO:0040007//growth	GO:0015326//cationic amino acid transmembrane transporter activity	-
Unigene20463_AB-Unigene21179_NB1	2530	10	34	0.3254	1.1058	1.7648	Up	2.48E-04	2.00E-03	PREDICTED: pantothenate kinase 4 [Acyrthosiphon pisum]	K09680	type II pantothenate kinase [EC:2.7.1.33]	-	-	-
Unigene19567_AB-Unigene20492_NB1	1494	278	945	15.317	52.0473	1.7647	Up	1.94E-85	1.96E-83	PREDICTED: probable ATP-dependent RNA helicase DDX17-like [Apis mellifera]	K12823	ATP-dependent RNA helicase DDX5/DBP2 [EC:3.6.4.13]	-	-	-
Unigene12190_AB-Unigene25785_NB1	201	18	61	7.3715	24.9718	1.7603	Up	8.21E-07	9.70E-06	--	--	--	-	-	-
Unigene19273_AB-CL5181.Contig1_NB1	406	18	61	3.6494	12.3629	1.7603	Up	8.21E-07	9.70E-06	RecName: Full=Uncharacterized protein DDB_G0271670; Flags: Precursor	--	--	-	-	-
Unigene22864_AB-Unigene29390_NB1	411	18	61	3.605	12.2125	1.7603	Up	8.21E-07	9.70E-06	PREDICTED: uncharacterized protein LOC100882352 [Megachile rotundata]	K10955	intestinal mucin-2	-	-	-
Unigene12060_AB-Unigene134_NB1	1537	373	1261	19.9762	67.5084	1.7568	Up	1.07E-112	1.40E-110	PREDICTED: acetylcholine receptor subunit alpha-type acr-16-like [Acyrthosiphon pisum]	K05312	nicotinic acetylcholine receptor, invertebrate	-	GO:0005216//ion channel activity	GO:0016020//membrane
Unigene20670_AB-Unigene11367_NB1	2053	146	493	5.8539	19.7594	1.7551	Up	4.51E-45	2.62E-43	--	--	--	-	-	-
Unigene5092_AB-Unigene35451_NB1	232	8	27	2.8384	9.5762	1.7544	Up	1.20E-03	8.22E-03	PREDICTED: cyclin-dependent kinase 9-like isoform 2 [Nasonia vitripennis]	K02211	cyclin-dependent kinase 9 [EC:2.7.11.22 2.7.11.23]	GO:0006468//protein phosphorylation;GO:0051301//cell division	GO:0008353//RNA polymerase II carboxy-terminal domain kinase activity;GO:0005524//ATP binding	-
Unigene5321_AB-Unigene10927_NB1	262	8	27	2.5134	8.4797	1.7544	Up	1.20E-03	8.22E-03	--	--	--	-	-	-
Unigene12213_AB-Unigene27541_NB1	728	40	135	4.5228	15.2588	1.7544	Up	1.98E-13	4.14E-12	sucrase [Nilaparvata lugens]	K01187	alpha-glucosidase [EC:3.2.1.20]	-	-	-
Unigene15393_AB-Unigene7616_NB1	429	27	91	5.1807	17.4542	1.7524	Up	1.75E-09	2.72E-08	secretory eggshell protein precursor [Clonorchis sinensis]	K12741	heterogeneous nuclear ribonucleoprotein A1/A3	-	-	GO:0044428//nuclear part
Unigene19796_AB-Unigene8763_NB1	744	432	1456	47.7958	161.0294	1.7524	Up	2.20E-129	3.29E-127	--	--	--	-	-	-
Unigene5072_AB-Unigene28226_NB1	625	30	101	3.9511	13.2971	1.7508	Up	2.29E-10	3.83E-09	amidinotransferase family protein [Trichinella spiralis] >gi|316975272|gb|EFV58721.1| amidinotransferase family protein [Trichinella spiralis]	K10955	intestinal mucin-2	-	GO:0003824//catalytic activity	-
CL98.Contig2_AB-Unigene6586_NB1	204	11	37	4.4386	14.9241	1.7495	Up	1.43E-04	1.20E-03	hypothetical protein Phum_PHUM405430 [Pediculus humanus corporis] >gi|212513603|gb|EEB16122.1| hypothetical protein Phum_PHUM405430 [Pediculus humanus corporis]	K13172	serine/arginine repetitive matrix protein 2	-	-	-
CL5430.Contig1_AB-Unigene7272_NB1	327	11	37	2.769	9.3105	1.7495	Up	1.43E-04	1.20E-03	--	--	--	-	-	-
CL4254.Contig1_AB-Unigene8646_NB1	879	675	2269	63.2112	212.4039	1.7486	Up	6.17E-200	1.57E-197	--	--	--	-	-	-
CL3870.Contig1_AB-CL2302.Contig1_NB1	1378	64	215	3.823	12.8383	1.7477	Up	1.98E-20	5.90E-19	hypothetical protein EAI_09331 [Harpegnathos saltator]	K13171	serine/arginine repetitive matrix protein 1	-	-	-
Unigene17641_AB-Unigene15233_NB1	556	40	134	5.9219	19.8311	1.7436	Up	3.07E-13	6.34E-12	--	--	--	-	-	-
Unigene1035_AB-Unigene15139_NB1	1062	83	278	6.4333	21.5396	1.7434	Up	6.90E-26	2.52E-24	PREDICTED: hypothetical protein LOC100742065 [Bombus impatiens]	--	--	-	-	-
Unigene14719_AB-Unigene1391_NB1	1586	12	40	0.6228	2.0753	1.7365	Up	8.22E-05	7.21E-04	PREDICTED: similar to isocitrate dehydrogenase [Tribolium castaneum] >gi|270007851|gb|EFA04299.1| hypothetical protein TcasGA2_TC014590 [Tribolium castaneum]	K00031	isocitrate dehydrogenase [EC:1.1.1.42]	GO:0006099//tricarboxylic acid cycle;GO:0006102//isocitrate metabolic process	GO:0051287//NAD binding;GO:0004450//isocitrate dehydrogenase (NADP+) activity;GO:0000287//magnesium ion binding	-
Unigene14177_AB-CL2344.Contig1_NB1	1902	12	40	0.5193	1.7305	1.7365	Up	8.22E-05	7.21E-04	PREDICTED: facilitated trehalose transporter Tret1-like [Acyrthosiphon pisum]	K14258	facilitated trehalose transporter	-	-	-
Unigene12327_AB-Unigene30950_NB1	240	9	30	3.0868	10.2855	1.7364	Up	6.82E-04	4.97E-03	--	--	--	-	-	-
CL2241.Contig3_AB-CL163.Contig1_NB1	255	9	30	2.9052	9.6805	1.7364	Up	6.82E-04	4.97E-03	--	--	--	-	-	-
CL3198.Contig2_AB-Unigene37861_NB1	277	9	30	2.6745	8.9117	1.7364	Up	6.82E-04	4.97E-03	PREDICTED: uncharacterized protein LOC100883796 [Megachile rotundata]	K11506	centromere protein N	-	-	-
Unigene5439_AB-Unigene26820_NB1	513	27	90	4.3324	14.4358	1.7364	Up	2.72E-09	4.14E-08	hypothetical protein TcasGA2_TC003450 [Tribolium castaneum]	K09649	protease, serine, 16 (thymus) [EC:3.4.-.-]	-	-	-
CL1805.Contig1_AB-CL3058.Contig1_NB1	713	102	340	11.7758	39.2379	1.7364	Up	3.81E-31	1.62E-29	PREDICTED: villin-like protein [Orcinus orca]	K05768	gelsolin	-	-	-
CL4673.Contig1_AB-Unigene6880_NB1	954	39	130	3.3651	11.2127	1.7364	Up	8.06E-13	1.62E-11	--	--	--	-	-	-
Unigene14705_AB-Unigene30457_NB1	396	16	53	3.3259	11.0128	1.7274	Up	5.90E-06	6.17E-05	PREDICTED: hypothetical protein LOC100118865 isoform 1 [Nasonia vitripennis]	K13619	phospholipase DDHD1 [EC:3.1.1.-]	-	-	-
Unigene22525_AB-CL3539.Contig1_NB1	1949	182	602	7.6867	25.4157	1.7253	Up	2.08E-53	1.42E-51	PREDICTED: amidophosphoribosyltransferase [Nasonia vitripennis]	K00764	amidophosphoribosyltransferase [EC:2.4.2.14]	GO:0009113//purine nucleobase biosynthetic process;GO:0009116//nucleoside metabolic process;GO:0006189//'de novo' IMP biosynthetic process	GO:0051536//iron-sulfur cluster binding;GO:0046872//metal ion binding;GO:0004044//amidophosphoribosyltransferase activity	-
Unigene17809_AB-Unigene11239_NB1	245	10	33	3.3598	11.0832	1.7219	Up	3.90E-04	3.01E-03	PREDICTED: serine/threonine-protein kinase Sgk3-like [Acyrthosiphon pisum]	K08792	serum/glucocorticoid-regulated kinase, invertebrate [EC:2.7.11.1]	GO:0016310//phosphorylation	GO:0004674//protein serine/threonine kinase activity;GO:0000166//nucleotide binding	-
Unigene18213_AB-Unigene13048_NB1	753	60	198	6.559	21.6365	1.7219	Up	1.42E-18	3.90E-17	PREDICTED: uncharacterized protein LOC100914811 [Sarcophilus harrisii]	K13171	serine/arginine repetitive matrix protein 1	-	-	-
CL4767.Contig2_AB-CL590.Contig6_NB1	1928	27	89	1.1528	3.7984	1.7202	Up	4.22E-09	6.30E-08	cathepsin L [Culex quinquefasciatus] >gi|167879387|gb|EDS42770.1| cathepsin L [Culex quinquefasciatus]	K01363	cathepsin B [EC:3.4.22.1]	GO:0035071//salivary gland cell autophagic cell death;GO:0008152//metabolic process	GO:0004197//cysteine-type endopeptidase activity	-
Unigene1032_AB-CL2449.Contig2_NB1	265	17	56	5.2806	17.3884	1.7194	Up	3.42E-06	3.71E-05	--	--	--	-	-	-
CL5068.Contig2_AB-CL4271.Contig1_NB1	723	82	270	9.3359	30.7286	1.7187	Up	1.01E-24	3.57E-23	homocysteine S-methyltransferase [Bombyx mori] >gi|87248513|gb|ABD36309.1| homocysteine S-methyltransferase [Bombyx mori]	K00547	homocysteine S-methyltransferase [EC:2.1.1.10]	-	GO:0016740//transferase activity	-
CL3023.Contig2_AB-CL5189.Contig2_NB1	1983	14	46	0.5811	1.9088	1.7158	Up	2.74E-05	2.60E-04	vlc [Drosophila willistoni] >gi|27374314|gb|AAO01062.1| vlc-PA [Drosophila willistoni] >gi|194157203|gb|EDW72104.1| vlc [Drosophila willistoni]	K15008	discs, large-associated protein 1	-	-	-
Unigene23459_AB-CL6369.Contig12_NB1	1322	28	92	1.7434	5.7263	1.7157	Up	2.47E-09	3.77E-08	COE2, partial [Bemisia tabaci]	K01063	juvenile-hormone esterase [EC:3.1.1.59]	-	-	-
CL610.Contig3_AB-CL3541.Contig1_NB1	1922	14	46	0.5996	1.9693	1.7156	Up	2.74E-05	2.60E-04	PREDICTED: DNA mismatch repair protein Msh6-like [Acyrthosiphon pisum]	K08737	DNA mismatch repair protein MSH6	-	GO:1901363;GO:0097159//organic cyclic compound binding	-
CL1143.Contig2_AB-Unigene10080_NB1	929	18	59	1.5949	5.2258	1.7122	Up	1.99E-06	2.23E-05	hypothetical protein DAPPUDRAFT_187192 [Daphnia pulex]	K01965	propionyl-CoA carboxylase alpha chain [EC:6.4.1.3]	GO:0008152//metabolic process	GO:0004658//propionyl-CoA carboxylase activity;GO:0019899//enzyme binding;GO:0016879//ligase activity, forming carbon-nitrogen bonds;GO:0043167//ion binding;GO:0000166//nucleotide binding	GO:0005739//mitochondrion
CL198.Contig3_AB-CL3874.Contig2_NB1	2650	36	118	1.1182	3.664	1.7122	Up	1.46E-11	2.67E-10	PREDICTED: glycogen debranching enzyme-like [Acyrthosiphon pisum]	K01196	glycogen debranching enzyme [EC:2.4.1.25 3.2.1.33]	-	GO:0003824//catalytic activity	-
Unigene16852_AB-Unigene2207_NB1	1069	38	124	2.9261	9.5447	1.7057	Up	5.04E-12	9.52E-11	GI10103 [Drosophila mojavensis] >gi|193916804|gb|EDW15671.1| GI10103 [Drosophila mojavensis]	K07936	GTP-binding nuclear protein Ran	-	-	-
Unigene19776_AB-Unigene15211_NB1	732	50	163	5.6226	18.3229	1.7043	Up	2.39E-15	5.56E-14	--	--	--	-	-	-
Unigene11589_AB-Unigene30152_NB1	347	12	39	2.8466	9.2481	1.6999	Up	1.28E-04	1.08E-03	Uncharacterized aarF domain-containing protein kinase 1 [Harpegnathos saltator]	K08869	aarF domain-containing kinase	-	GO:0016772//transferase activity, transferring phosphorus-containing groups	-
CL1305.Contig1_AB-CL3500.Contig1_NB1	440	500	1625	93.5397	303.8908	1.6999	Up	3.19E-138	5.04E-136	hypothetical protein KGM_17866 [Danaus plexippus]	K11789	HIV-1 Vpr-binding protein	-	-	-
Unigene831_AB-Unigene7963_NB1	626	52	169	6.8377	22.2141	1.6999	Up	8.31E-16	1.98E-14	PREDICTED: hypothetical protein LOC100642500 [Bombus terrestris]	--	--	-	-	-
Unigene16868_AB-Unigene17746_NB1	844	112	364	10.9233	35.4875	1.6999	Up	2.67E-32	1.17E-30	PREDICTED: hypothetical protein LOC724126 [Apis mellifera]	--	--	-	-	-
CL1568.Contig3_AB-Unigene18216_NB1	2079	48	156	1.9005	6.1743	1.6999	Up	1.06E-14	2.37E-13	hypothetical protein AND_16684 [Anopheles darlingi]	K00844	hexokinase [EC:2.7.1.1]	GO:0001678//cellular glucose homeostasis;GO:0060361//flight;GO:0006096//glycolysis;GO:0016310//phosphorylation	GO:0005524//ATP binding;GO:0004340//glucokinase activity;GO:0019158//mannokinase activity;GO:0008865//fructokinase activity	GO:0005829//cytosol
Unigene17749_AB-Unigene5754_NB1	1741	96	311	4.5389	14.6987	1.6953	Up	9.98E-28	3.84E-26	predicted protein [Nematostella vectensis] >gi|156228507|gb|EDO49306.1| predicted protein [Nematostella vectensis]	K06627	cyclin A	-	-	-
Unigene5667_AB-Unigene25127_NB1	358	42	136	9.6571	31.2588	1.6946	Up	6.02E-13	1.22E-11	--	--	--	-	-	-
Unigene15967_AB-Unigene26364_NB1	833	52	168	5.1385	16.5951	1.6913	Up	1.28E-15	3.01E-14	--	--	--	-	-	-
CL3569.Contig1_AB-CL3259.Contig1_NB1	1214	13	42	0.8815	2.8467	1.6913	Up	7.38E-05	6.52E-04	RecName: Full=2-oxo-4-hydroxy-4-carboxy-5-ureidoimidazoline decarboxylase; Short=OHCU decarboxylase; AltName: Full=Parahox neighbor >gi|95104786|gb|ABF51667.1| parahox neighbour [Amia calva]	K13485	2-oxo-4-hydroxy-4-carboxy-5-ureidoimidazoline decarboxylase [EC:4.1.1.-]	-	-	-
Unigene17640_AB-Unigene2583_NB1	260	9	29	2.8494	9.1779	1.6875	Up	1.07E-03	7.41E-03	PREDICTED: sulfatase-modifying factor 1 isoform 1 [Trichechus manatus latirostris]	K13444	sulfatase modifying factor 1	GO:0055114//oxidation-reduction process	GO:0046872//metal ion binding;GO:0016491//oxidoreductase activity;GO:0042803//protein homodimerization activity	GO:0005788//endoplasmic reticulum lumen
Unigene24940_AB-Unigene14965_NB1	280	9	29	2.6458	8.5223	1.6875	Up	1.07E-03	7.41E-03	PREDICTED: sodium-independent sulfate anion transporter-like [Bombus impatiens]	K14708	solute carrier family 26 (sodium-independent sulfate anion transporter), member 11	-	-	-
Unigene9754_AB-Unigene3899_NB1	285	9	29	2.5994	8.3728	1.6875	Up	1.07E-03	7.41E-03	--	--	--	-	-	-
Unigene24221_AB-Unigene37435_NB1	339	9	29	2.1854	7.0391	1.6875	Up	1.07E-03	7.41E-03	--	--	--	-	-	-
CL4402.Contig1_AB-CL5750.Contig2_NB1	1303	27	87	1.7057	5.494	1.6875	Up	1.00E-08	1.46E-07	--	--	--	-	-	-
Unigene16194_AB-Unigene17899_NB1	1879	96	309	4.2056	13.5316	1.6859	Up	2.34E-27	8.93E-26	PREDICTED: similar to AGAP002461-PA [Tribolium castaneum] >gi|270001571|gb|EEZ98018.1| hypothetical protein TcasGA2_TC000418 [Tribolium castaneum]	--	--	-	-	-
Unigene15866_AB-Unigene9256_NB1	615	46	148	6.1569	19.8017	1.6853	Up	7.20E-14	1.54E-12	--	--	--	-	-	-
CL924.Contig5_AB-CL685.Contig11_NB1	2078	14	45	0.5546	1.7819	1.6839	Up	4.25E-05	3.91E-04	PREDICTED: tRNA (adenine-N(1)-)-methyltransferase catalytic subunit TRMT61A-like [Nasonia vitripennis]	K07442	tRNA (adenine57-N1/adenine58-N1)-methyltransferase [EC:2.1.1.219 2.1.1.220]	GO:0046331//lateral inhibition	GO:0016740//transferase activity	-
Unigene18983_AB-Unigene13324_NB1	600	126	404	17.2861	55.4047	1.6804	Up	4.03E-35	1.90E-33	ecdysone inducible protein 75 [Blattella germanica]	K08701	nuclear receptor subfamily 1 group D member 3	GO:0050794//regulation of cellular process;GO:0006351//transcription, DNA-dependent	GO:0046872//metal ion binding;GO:0003677//DNA binding;GO:0003700//sequence-specific DNA binding transcription factor activity;GO:0038023//signaling receptor activity	-
CL4708.Contig1_AB-CL3244.Contig2_NB1	355	34	109	7.8837	25.2647	1.6802	Up	1.54E-10	2.61E-09	predicted protein [Nematostella vectensis] >gi|156210974|gb|EDO32112.1| predicted protein [Nematostella vectensis]	K10955	intestinal mucin-2	-	-	-
Unigene14036_AB-Unigene27677_NB1	322	15	48	3.8345	12.266	1.6776	Up	2.45E-05	2.35E-04	--	--	--	-	-	-
CL174.Contig1_AB-CL4998.Contig1_NB1	4548	229	732	4.1447	13.2436	1.676	Up	4.83E-62	3.67E-60	PREDICTED: platelet glycoprotein V-like [Acyrthosiphon pisum]	K13023	carboxypeptidase N regulatory subunit	-	-	-
CL5457.Contig2_AB-CL4839.Contig1_NB1	1739	52	166	2.4614	7.8546	1.6741	Up	2.99E-15	6.91E-14	nicotinamide riboside kinase, putative [Ixodes scapularis] >gi|215499984|gb|EEC09478.1| nicotinamide riboside kinase, putative [Ixodes scapularis]	K10524	nicotinamide riboside kinase [EC:2.7.1.22]	-	-	-
Unigene15152_AB-Unigene4859_NB1	463	21	67	3.7335	11.9072	1.6732	Up	6.04E-07	7.26E-06	--	--	--	-	-	-
Unigene21846_AB-Unigene17173_NB1	1515	90	287	4.89	15.5878	1.6725	Up	2.99E-25	1.07E-23	unknown [Dendroctonus ponderosae]	K10955	intestinal mucin-2	-	-	-
CL2070.Contig1_AB-Unigene6976_NB1	545	16	51	2.4166	7.7	1.6719	Up	1.42E-05	1.41E-04	PREDICTED: similar to AGAP002711-PA [Tribolium castaneum]	K00942	guanylate kinase [EC:2.7.4.8]	GO:0046822//regulation of nucleocytoplasmic transport;GO:0040003//chitin-based cuticle development;GO:0046331//lateral inhibition;GO:0007417//central nervous system development;GO:0007076//mitotic chromosome condensation;GO:0045197//establishment or maintenance of epithelial cell apical/basal polarity;GO:0045186//zonula adherens assembly;GO:0050767//regulation of neurogenesis;GO:0006607//NLS-bear…	GO:0005515//protein binding;GO:0004385//guanylate kinase activity;GO:0005087//Ran guanyl-nucleotide exchange factor activity;GO:0003682//chromatin binding	GO:0035003//subapical complex;GO:0005913//cell-cell adherens junction;GO:0045179//apical cortex;GO:0000793//condensed chromosome;GO:0005918//septate junction;GO:0016327//apicolateral plasma membrane;GO:0005634//nucleus;GO:0016324//apical plasma membrane
CL2138.Contig1_AB-Unigene16111_NB1	1056	16	51	1.2472	3.974	1.6719	Up	1.42E-05	1.41E-04	--	--	--	-	-	-
CL5649.Contig1_AB-CL2955.Contig1_NB1	1243	130	414	8.609	27.406	1.6706	Up	1.15E-35	5.49E-34	PREDICTED: protein halfway-like [Megachile rotundata]	K06839	slit 2	GO:0035075//response to ecdysone;GO:0035073//pupariation;GO:0035556//intracellular signal transduction	-	-
Unigene18365_AB-Unigene32876_NB1	267	11	35	3.3913	10.7863	1.6693	Up	3.48E-04	2.71E-03	Lysosomal acid phosphatase precursor, putative [Pediculus humanus corporis] >gi|212515738|gb|EEB17828.1| Lysosomal acid phosphatase precursor, putative [Pediculus humanus corporis]	K14410	acid phosphatase [EC:3.1.3.2]	-	-	GO:0005764//lysosome
Unigene14149_AB-Unigene37239_NB1	362	11	35	2.5013	7.9557	1.6693	Up	3.48E-04	2.71E-03	--	--	--	-	-	-
CL318.Contig7_AB-CL476.Contig6_NB1	374	66	210	14.5262	46.2024	1.6693	Up	7.78E-19	2.17E-17	heat shock protein 70c [Paratlanticus ussuriensis]	K03283	heat shock 70kDa protein 1/8	-	-	-
Unigene18659_AB-Unigene18922_NB1	938	204	649	17.9022	56.9323	1.6691	Up	6.80E-55	4.70E-53	--	--	--	-	-	-
CL93.Contig4_AB-CL1507.Contig1_NB1	1827	17	54	0.7659	2.432	1.6669	Up	8.20E-06	8.43E-05	WD repeat-containing protein 4 [Camponotus floridanus]	K15443	tRNA (guanine-N(7)-)-methyltransferase subunit TRM82	-	-	-
CL146.Contig1_AB-CL4319.Contig4_NB1	781	92	292	9.6965	30.7644	1.6657	Up	1.59E-25	5.74E-24	--	--	--	-	-	-
Unigene19280_AB-Unigene15576_NB1	596	59	187	8.1486	25.8174	1.6637	Up	7.35E-17	1.86E-15	--	--	--	-	-	-
CL4075.Contig2_AB-CL2522.Contig2_NB1	1851	12	38	0.5336	1.6893	1.6626	Up	1.99E-04	1.63E-03	PREDICTED: heterogeneous nuclear ribonucleoprotein K-like isoform 2 [Acyrthosiphon pisum]	K12886	heterogeneous nuclear ribonucleoprotein K	-	-	-
Unigene23473_AB-Unigene28782_NB1	675	30	95	3.6584	11.5808	1.6625	Up	3.08E-09	4.67E-08	--	--	--	-	-	-
CL1281.Contig3_AB-CL4573.Contig1_NB1	2042	12	38	0.4837	1.5312	1.6625	Up	1.99E-04	1.63E-03	Paramyosin, short form [Harpegnathos saltator]	K10352	myosin heavy chain	-	GO:0003774//motor activity	GO:0016459//myosin complex
Unigene7829_AB-Unigene35191_NB1	377	12	38	2.6201	8.2939	1.6624	Up	1.99E-04	1.63E-03	PREDICTED: putative phospholipase B-like lamina ancestor-like isoform 2 [Acyrthosiphon pisum] >gi|328719220|ref|XP_001948087.2| PREDICTED: putative phospholipase B-like lamina ancestor-like isoform 1 [Acyrthosiphon pisum]	K11294	nucleolin	-	-	-
Unigene158_AB-Unigene3408_NB1	676	24	76	2.9224	9.2509	1.6624	Up	1.19E-07	1.55E-06	PREDICTED: ras GTPase-activating protein-binding protein 2-like [Oreochromis niloticus]	K12831	splicing factor 3B subunit 4	-	-	-
Unigene19200_AB-Unigene8058_NB1	549	44	139	6.5972	20.8334	1.659	Up	7.47E-13	1.50E-11	--	--	--	-	-	-
Unigene11563_AB-Unigene15491_NB1	2683	742	2339	22.7647	71.7342	1.6559	Up	6.67E-191	1.54E-188	Sorbitol dehydrogenase [Harpegnathos saltator]	K00008	L-iditol 2-dehydrogenase [EC:1.1.1.14]	GO:0055114//oxidation-reduction process	GO:0003939//L-iditol 2-dehydrogenase activity;GO:0000166//nucleotide binding;GO:0008270//zinc ion binding	-
Unigene22075_AB-Unigene25571_NB1	304	33	104	8.9355	28.1499	1.6555	Up	6.18E-10	9.93E-09	hsp70 [Bemisia tabaci]	K03283	heat shock 70kDa protein 1/8	GO:0006950//response to stress	GO:0005524//ATP binding	-
Unigene22941_AB-Unigene2570_NB1	334	14	44	3.4503	10.8398	1.6515	Up	6.57E-05	5.86E-04	PREDICTED: PQ-loop repeat-containing protein 1-like [Acyrthosiphon pisum]	--	--	-	-	-
CL2297.Contig2_AB-CL4228.Contig2_NB1	1040	77	242	6.0945	19.1469	1.6515	Up	3.56E-21	1.10E-19	glutathione-S-transferase [Bemisia tabaci]	K00799	glutathione S-transferase [EC:2.5.1.18]	-	GO:0016740//transferase activity	-
Unigene19145_AB-CL5007.Contig1_NB1	1445	921	2890	52.4651	164.5686	1.6493	Up	4.58E-234	1.46E-231	hypothetical protein SINV_10017 [Solenopsis invicta]	K06528	lysosomal-associated membrane protein 1/2	-	-	-
Unigene22487_AB-Unigene19160_NB1	2170	189	593	7.1694	22.486	1.6491	Up	1.78E-49	1.13E-47	PREDICTED: hypothetical protein LOC100166777 [Acyrthosiphon pisum]	K10955	intestinal mucin-2	-	-	-
CL4451.Contig1_AB-Unigene7162_NB1	387	17	53	3.6159	11.2689	1.6399	Up	1.26E-05	1.26E-04	TGF-alpha [Gryllus bimaculatus]	K02447	protein gruken precursor	-	-	-
CL1085.Contig4_AB-Unigene30943_NB1	480	18	56	3.0868	9.5998	1.6369	Up	7.30E-06	7.56E-05	--	--	--	-	-	-
Unigene14311_AB-Unigene9342_NB1	2708	208	647	6.3226	19.6595	1.6366	Up	2.91E-53	1.97E-51	hypothetical protein DAPPUDRAFT_102386 [Daphnia pulex]	K04605	metabotropic glutamate receptor 2/3	-	-	-
Unigene15957_AB-Unigene15611_NB1	665	66	205	8.1696	25.3658	1.6345	Up	6.37E-18	1.71E-16	--	--	--	-	-	-
Unigene5356_AB-Unigene31351_NB1	422	19	59	3.7061	11.5042	1.6342	Up	4.23E-06	4.53E-05	--	--	--	-	-	-
CL6117.Contig2_AB-Unigene16778_NB1	240	10	31	3.4298	10.6284	1.6317	Up	9.45E-04	6.68E-03	--	--	--	-	-	-
Unigene25060_AB-Unigene30600_NB1	253	10	31	3.2536	10.0823	1.6317	Up	9.45E-04	6.67E-03	--	--	--	-	-	-
CL47.Contig1_AB-Unigene28169_NB1	756	30	93	3.2665	10.1223	1.6317	Up	7.20E-09	1.06E-07	PREDICTED: uncharacterized protein LOC100875180 [Megachile rotundata]	K11429	histone-lysine N-methyltransferase SUV420H [EC:2.1.1.43]	GO:0040029//regulation of gene expression, epigenetic;GO:0034773//histone H4-K20 trimethylation;GO:0034772//histone H4-K20 dimethylation	GO:0042799//histone methyltransferase activity (H4-K20 specific)	GO:0005634//nucleus
CL2956.Contig2_AB-CL3364.Contig1_NB1	1419	10	31	0.5801	1.7976	1.6317	Up	9.45E-04	6.68E-03	conserved hypothetical protein [Pediculus humanus corporis] >gi|212514925|gb|EEB17153.1| conserved hypothetical protein [Pediculus humanus corporis]	K07023	putative hydrolases of HD superfamily	GO:0008152//metabolic process	GO:0046872//metal ion binding;GO:0008081//phosphoric diester hydrolase activity	-
Unigene17473_AB-Unigene29279_NB1	231	11	34	3.9198	12.1111	1.6275	Up	5.38E-04	3.99E-03	--	--	--	-	-	-
Unigene7465_AB-Unigene9242_NB1	367	11	34	2.4672	7.6231	1.6275	Up	5.38E-04	3.99E-03	--	--	--	-	-	-
Unigene13471_AB-Unigene23613_NB1	449	22	68	4.0333	12.4618	1.6275	Up	8.26E-07	9.75E-06	--	--	--	-	-	-
CL4250.Contig1_AB-Unigene9750_NB1	657	34	105	4.2598	13.1505	1.6263	Up	8.41E-10	1.34E-08	cytochrome P450 [Bemisia tabaci]	K15001	cytochrome P450, family 4 [EC:1.14.-.-]	-	GO:0046872//metal ion binding;GO:0016491//oxidoreductase activity	-
Unigene18278_AB-Unigene15577_NB1	2127	152	469	5.8824	18.1435	1.625	Up	1.09E-38	5.60E-37	PREDICTED: protein yellow-like [Megachile rotundata]	--	--	-	-	-
Unigene20672_AB-Unigene12379_NB1	321	12	37	3.0772	9.4845	1.624	Up	3.07E-04	2.43E-03	--	--	--	-	-	-
Unigene16574_AB-Unigene26312_NB1	1436	66	203	3.7833	11.6321	1.6204	Up	1.47E-17	3.84E-16	lipophorin receptor [Blattella germanica]	K12473	low-density lipoprotein receptor	-	-	GO:0016020//membrane
CL2344.Contig2_AB-Unigene16913_NB1	523	27	83	4.2495	13.0585	1.6196	Up	5.52E-08	7.45E-07	Homocysteine S-methyltransferase 2 [Harpegnathos saltator]	K00547	homocysteine S-methyltransferase [EC:2.1.1.10]	-	-	-
CL5478.Contig2_AB-Unigene9794_NB1	1121	14	43	1.028	3.1563	1.6184	Up	1.01E-04	8.76E-04	Pyrrolidone-carboxylate peptidase, putative [Perkinsus marinus ATCC 50983] >gi|239867320|gb|EEQ99157.1| Pyrrolidone-carboxylate peptidase, putative [Perkinsus marinus ATCC 50983]	K01304	pyroglutamyl-peptidase [EC:3.4.19.3]	-	-	-
Unigene5646_AB-Unigene25123_NB1	1405	171	525	10.0184	30.7468	1.6178	Up	7.57E-43	4.22E-41	--	--	--	-	-	-
CL4367.Contig1_AB-Unigene17247_NB1	489	29	89	4.8817	14.9761	1.6172	Up	1.88E-08	2.66E-07	PREDICTED: similar to CG33993 CG33993-PA [Tribolium castaneum]	K00665	fatty acid synthase, animal type [EC:2.3.1.85]	-	-	-
Unigene14364_AB-Unigene8188_NB1	393	15	46	3.1418	9.6312	1.6161	Up	5.81E-05	5.24E-04	--	--	--	-	-	-
Unigene22155_AB-Unigene11921_NB1	641	31	95	3.9809	12.195	1.6151	Up	6.41E-09	9.44E-08	--	--	--	-	-	-
Unigene15039_AB-Unigene7199_NB1	318	16	49	4.1416	12.679	1.6142	Up	3.35E-05	3.14E-04	--	--	--	-	-	-
Unigene704_AB-Unigene30500_NB1	359	16	49	3.6686	11.231	1.6142	Up	3.35E-05	3.14E-04	PREDICTED: myophilin-like [Nasonia vitripennis]	K06084	F-box protein 20	GO:0031032//actomyosin structure organization	GO:0003779//actin binding	-
CL4218.Contig6_AB-Unigene10295_NB1	388	33	101	7.001	21.4194	1.6133	Up	2.19E-09	3.36E-08	hypothetical protein TcasGA2_TC001474 [Tribolium castaneum]	--	--	-	-	-
CL3051.Contig1_AB-Unigene26823_NB1	678	17	52	2.0639	6.3109	1.6125	Up	1.93E-05	1.89E-04	Diacylglycerol O-acyltransferase, putative [Pediculus humanus corporis] >gi|212515245|gb|EEB17416.1| Diacylglycerol O-acyltransferase, putative [Pediculus humanus corporis]	K11155	diacylglycerol O-acyltransferase 1 [EC:2.3.1.20 2.3.1.75 2.3.1.76]	-	GO:0008374//O-acyltransferase activity	GO:0005789//endoplasmic reticulum membrane;GO:0016021//integral to membrane
CL4637.Contig2_AB-Unigene1396_NB1	659	104	318	12.9905	39.7062	1.6119	Up	1.85E-26	6.87E-25	--	--	--	-	-	-
Unigene15317_AB-Unigene7937_NB1	1091	107	327	8.0731	24.6627	1.6111	Up	3.80E-27	1.44E-25	PREDICTED: neuroguidin-A-like [Bombus impatiens]	K14765	U3 small nucleolar ribonucleoprotein protein LCP5	-	-	-
CL3517.Contig1_AB-CL2010.Contig1_NB1	729	36	110	4.0649	12.416	1.6109	Up	4.38E-10	7.14E-09	--	--	--	-	-	-
Unigene20739_AB-Unigene27570_NB1	822	37	113	3.7052	11.3116	1.6102	Up	2.56E-10	4.25E-09	--	--	--	-	-	-
Unigene9065_AB-Unigene11935_NB1	896	150	458	13.7804	42.0605	1.6098	Up	2.45E-37	1.22E-35	--	--	--	-	-	-
Unigene15551_AB-Unigene10553_NB1	1038	39	119	3.0928	9.4334	1.6089	Up	8.79E-11	1.51E-09	hypothetical protein NAEGRDRAFT_47566 [Naegleria gruberi] >gi|284093203|gb|EFC46842.1| hypothetical protein NAEGRDRAFT_47566 [Naegleria gruberi]	K10300	F-box protein, helicase, 18 [EC:3.6.4.12]	-	-	-
Unigene15860_AB-Unigene21463_NB1	1309	1056	3222	66.4054	202.5362	1.6088	Up	1.24E-251	4.27E-249	RecName: Full=High mobility group protein I; Short=HMG-I; AltName: Full=High mobility group AT-hook protein 1; Short=High mobility group protein A1; AltName: Full=cHMG1 >gi|534933|emb|CAA85365.1| high mobility group protein I/Y [Chironomus tentans]	K11267	sister chromatid cohesion protein PDS5	-	-	-
CL1072.Contig2_AB-CL3831.Contig2_NB1	408	20	61	4.035	12.3023	1.6083	Up	3.74E-06	4.04E-05	hypothetical protein TcasGA2_TC007136 [Tribolium castaneum]	K09377	cysteine and glycine-rich protein	-	GO:0008270//zinc ion binding	-
CL1001.Contig1_AB-CL918.Contig2_NB1	2252	20	61	0.731	2.2288	1.6083	Up	3.74E-06	4.04E-05	PREDICTED: gamma-glutamyltranspeptidase 1-like isoform 2 [Acyrthosiphon pisum]	K00681	gamma-glutamyltranspeptidase [EC:2.3.2.2]	-	-	-
Unigene20712_AB-Unigene24199_NB1	1550	228	694	12.1083	36.8421	1.6054	Up	1.72E-55	1.20E-53	--	--	--	-	-	-
Unigene16727_AB-Unigene19412_NB1	472	143	435	24.9386	75.834	1.6045	Up	2.22E-35	1.05E-33	--	--	--	-	-	-
Unigene22752_AB-CL2699.Contig1_NB1	584	77	234	10.8532	32.9701	1.603	Up	9.92E-20	2.87E-18	--	--	--	-	-	-
CL2076.Contig1_AB-Unigene16315_NB1	220	28	85	10.4765	31.7917	1.6015	Up	4.90E-08	6.63E-07	--	--	--	-	-	-
Unigene1511_AB-CL1034.Contig1_NB1	2030	277	840	11.2321	34.0487	1.6	Up	1.77E-66	1.44E-64	ACYPI003436 [Acyrthosiphon pisum]	K00759	adenine phosphoribosyltransferase [EC:2.4.2.7]	GO:0006166//purine ribonucleoside salvage	GO:0003999//adenine phosphoribosyltransferase activity	GO:0005737//cytoplasm
CL4606.Contig1_AB-CL2650.Contig1_NB1	4540	1404	4254	25.456	77.1007	1.5987	Up	0	0	PREDICTED: laminin subunit alpha-like [Acyrthosiphon pisum]	K06240	laminin, alpha 3/5	-	-	-
Unigene16231_AB-Unigene30565_NB1	901	37	112	3.3803	10.2285	1.5974	Up	3.89E-10	6.36E-09	PREDICTED: laccase-5-like [Megachile rotundata]	K00540	[EC:1.-.-.-]	-	-	-
Unigene24403_AB-CL2257.Contig2_NB1	1285	231	699	14.7975	44.7601	1.5969	Up	1.83E-55	1.28E-53	conserved hypothetical protein [Pediculus humanus corporis] >gi|212510636|gb|EEB13772.1| conserved hypothetical protein [Pediculus humanus corporis]	K01183	chitinase [EC:3.2.1.14]	GO:0008152//metabolic process	GO:0016787//hydrolase activity	-
Unigene24391_AB-Unigene13610_NB1	744	319	965	35.2937	106.7262	1.5964	Up	7.20E-76	6.62E-74	--	--	--	-	-	-
Unigene11371_AB-CL1413.Contig1_NB1	3151	208	629	5.4337	16.4255	1.5959	Up	4.85E-50	3.10E-48	PREDICTED: hypothetical protein LOC100575449 [Acyrthosiphon pisum]	--	--	-	-	-
Unigene13288_AB-Unigene8593_NB1	1210	52	157	3.5375	10.6766	1.5937	Up	1.30E-13	2.73E-12	--	--	--	-	-	-
Unigene20400_AB-Unigene21927_NB1	1633	1218	3676	61.396	185.2278	1.5931	Up	9.00E-283	3.52E-280	PREDICTED: 3-ketoacyl-CoA thiolase, mitochondrial-like [Acyrthosiphon pisum]	K07508	acetyl-CoA acyltransferase 2 [EC:2.3.1.16]	GO:0008152//metabolic process	GO:0016747//transferase activity, transferring acyl groups other than amino-acyl groups	-
Unigene21473_AB-Unigene12057_NB1	608	113	341	15.2987	46.1496	1.5929	Up	8.31E-28	3.21E-26	--	--	--	-	-	-
Unigene15820_AB-Unigene18015_NB1	343	132	397	31.6781	95.2387	1.5881	Up	5.62E-32	2.44E-30	--	--	--	-	-	-
Unigene15453_AB-Unigene24429_NB1	208	22	66	8.7064	26.1094	1.5844	Up	1.92E-06	2.15E-05	--	--	--	-	-	-
Unigene14713_AB-Unigene31255_NB1	275	10	30	2.9933	8.9765	1.5844	Up	1.46E-03	9.80E-03	--	--	--	-	-	-
CL3641.Contig2_AB-Unigene2911_NB1	292	12	36	3.3828	10.1446	1.5844	Up	4.72E-04	3.59E-03	PREDICTED: UDP-glucuronosyltransferase 2C1-like [Acyrthosiphon pisum]	K00699	glucuronosyltransferase [EC:2.4.1.17]	-	-	-
Unigene8687_AB-Unigene1936_NB1	321	10	30	2.5643	7.6901	1.5844	Up	1.46E-03	9.80E-03	hypothetical protein KGM_07985 [Danaus plexippus]	--	--	-	-	-
Unigene24730_AB-Unigene30756_NB1	326	17	51	4.2925	12.8727	1.5844	Up	2.95E-05	2.79E-04	--	--	--	-	-	-
Unigene13489_AB-Unigene26171_NB1	350	22	66	5.1741	15.5165	1.5844	Up	1.92E-06	2.15E-05	--	--	--	-	-	-
CL5949.Contig1_AB-Unigene28263_NB1	362	13	39	2.9561	8.8649	1.5844	Up	2.70E-04	2.16E-03	PREDICTED: hypothetical protein LOC100160261 [Acyrthosiphon pisum]	K09624	protease, serine, 12 (neurotrypsin, motopsin) [EC:3.4.21.-]	GO:0007614//short-term memory;GO:0007616//long-term memory	-	-
Unigene23213_AB-Unigene13240_NB1	395	26	78	5.4182	16.2485	1.5844	Up	2.19E-07	2.76E-06	--	--	--	-	-	-
Unigene11558_AB-Unigene31912_NB1	469	16	48	2.8082	8.4214	1.5844	Up	5.12E-05	4.65E-04	--	--	--	-	-	-
Unigene17677_AB-Unigene33252_NB1	620	21	63	2.7881	8.3611	1.5844	Up	3.30E-06	3.59E-05	--	--	--	-	-	-
CL3186.Contig3_AB-Unigene29744_NB1	737	30	90	3.3507	10.0483	1.5844	Up	2.52E-08	3.52E-07	PREDICTED: E3 ubiquitin-protein ligase SMURF2-like isoform 2 [Megachile rotundata]	K04678	E3 ubiquitin ligase SMURF1/2 [EC:6.3.2.19]	GO:0006464//cellular protein modification process	GO:0016874//ligase activity	GO:0016020//membrane;GO:0044424//intracellular part
Unigene22797_AB-CL101.Contig1_NB1	1118	53	159	3.9022	11.7023	1.5844	Up	1.15E-13	2.43E-12	PREDICTED: protein spinster homolog 1-like [Acyrthosiphon pisum]	--	--	-	-	-
CL3211.Contig2_AB-Unigene23809_NB1	1251	12	36	0.7896	2.3679	1.5844	Up	4.72E-04	3.59E-03	--	--	--	-	-	-
CL1582.Contig6_AB-Unigene20747_NB1	2261	57	171	2.0752	6.2232	1.5844	Up	1.37E-14	3.05E-13	PREDICTED: twinkle protein, mitochondrial-like [Nasonia vitripennis]	--	--	GO:0006260//DNA replication	GO:0003678//DNA helicase activity;GO:0097159//organic cyclic compound binding;GO:1901363	-
Unigene15863_AB-Unigene16289_NB1	621	115	344	15.2435	45.581	1.5802	Up	9.85E-28	3.80E-26	--	--	--	-	-	-
Unigene17161_AB-Unigene13189_NB1	673	46	137	5.6263	16.7503	1.5739	Up	7.21E-12	1.35E-10	--	--	--	-	-	-
Unigene13826_AB-Unigene3602_NB1	591	29	86	4.0391	11.9737	1.5678	Up	6.54E-08	8.74E-07	--	--	--	-	-	-
Unigene19749_AB-Unigene20137_NB1	2080	371	1100	14.6821	43.5157	1.5675	Up	5.20E-84	5.19E-82	PREDICTED: laminin subunit alpha-like [Acyrthosiphon pisum]	K06240	laminin, alpha 3/5	GO:0007155//cell adhesion;GO:0050794//regulation of cellular process	GO:0016740//transferase activity	GO:0005604//basement membrane
Unigene5336_AB-Unigene27256_NB1	564	28	83	4.0866	12.1092	1.5671	Up	1.12E-07	1.46E-06	proteophosphoglycan 5 [Leishmania major strain Friedlin] >gi|323363677|emb|CBZ12682.1| proteophosphoglycan 5 [Leishmania major strain Friedlin]	K04989	polycystin 1L3	GO:0044260;GO:0090304	GO:0003824//catalytic activity	-
Unigene24592_AB-Unigene5630_NB1	3411	248	735	5.9848	17.7306	1.5669	Up	1.08E-56	7.63E-55	conserved hypothetical protein [Pediculus humanus corporis] >gi|212509894|gb|EEB13180.1| conserved hypothetical protein [Pediculus humanus corporis]	K15621	BAI1-associated protein 3	-	-	-
CL546.Contig2_AB-Unigene14166_NB1	814	82	243	8.2922	24.564	1.5667	Up	8.19E-20	2.38E-18	--	--	--	-	-	-
Unigene19991_AB-Unigene20278_NB1	1881	318	940	13.9161	41.1203	1.5631	Up	9.09E-72	7.99E-70	hypothetical protein DAPPUDRAFT_225197 [Daphnia pulex]	K01285	lysosomal Pro-X carboxypeptidase [EC:3.4.16.2]	-	GO:0070011//peptidase activity, acting on L-amino acid peptides	-
CL5457.Contig1_AB-CL4839.Contig2_NB1	1622	22	65	1.1165	3.2975	1.5624	Up	2.90E-06	3.19E-05	nicotinamide riboside kinase, putative [Ixodes scapularis] >gi|215499984|gb|EEC09478.1| nicotinamide riboside kinase, putative [Ixodes scapularis]	K10524	nicotinamide riboside kinase [EC:2.7.1.22]	-	-	-
CL3100.Contig4_AB-Unigene1895_NB1	1524	21	62	1.1343	3.3475	1.5613	Up	5.01E-06	5.31E-05	PREDICTED: glycogenin-1-like [Acyrthosiphon pisum]	K00750	glycogenin glucosyltransferase [EC:2.4.1.186]	GO:0005978//glycogen biosynthetic process	GO:0008466//glycogenin glucosyltransferase activity	-
Unigene18867_AB-Unigene29794_NB1	434	20	59	3.7933	11.1861	1.5602	Up	8.65E-06	8.86E-05	PREDICTED: hypothetical protein LOC100160261 [Acyrthosiphon pisum]	K07359	calcium/calmodulin-dependent protein kinase kinase [EC:2.7.11.17]	GO:0043170	GO:0008233//peptidase activity	-
CL2203.Contig2_AB-CL623.Contig1_NB1	1846	176	519	7.848	23.1341	1.5596	Up	2.85E-40	1.52E-38	PREDICTED: lysosomal alpha-mannosidase-like [Acyrthosiphon pisum]	K12311	lysosomal alpha-mannosidase [EC:3.2.1.24]	-	GO:0003824//catalytic activity	-
Unigene6974_AB-Unigene25897_NB1	1062	53	156	4.108	12.087	1.5569	Up	3.91E-13	8.01E-12	PREDICTED: short-chain dehydrogenase/reductase family 16C member 6-like [Acyrthosiphon pisum]	K15734	all-trans-retinol dehydrogenase (NAD+) [EC:1.1.1.105]	-	-	-
Unigene22556_AB-Unigene22984_NB1	2338	417	1227	14.6815	43.1834	1.5565	Up	1.47E-92	1.60E-90	--	--	--	-	-	-
Unigene16131_AB-Unigene12228_NB1	449	17	50	3.1166	9.1631	1.5559	Up	4.48E-05	4.11E-04	hypothetical protein SINV_07051 [Solenopsis invicta]	K00864	glycerol kinase [EC:2.7.1.30]	GO:0008152//metabolic process	GO:0016301//kinase activity;GO:0016773//phosphotransferase activity, alcohol group as acceptor	-
CL1418.Contig1_AB-Unigene7166_NB1	336	16	47	3.9198	11.51	1.554	Up	7.78E-05	6.84E-04	VERL [Tegula funebralis]	K06261	platelet glycoprotein Ib alpha chain	-	-	-
Unigene22152_AB-Unigene2338_NB1	371	16	47	3.55	10.4242	1.554	Up	7.78E-05	6.84E-04	ACYPI008213 [Acyrthosiphon pisum]	--	--	-	-	-
Unigene19450_AB-Unigene14752_NB1	844	31	91	3.0234	8.8719	1.5531	Up	3.36E-08	4.62E-07	PREDICTED: hypothetical protein LOC100115904 [Nasonia vitripennis]	K12740	NK-tumor recognition protein	GO:0044763;GO:0044707;GO:0050794//regulation of cellular process	GO:0005488//binding	-
CL3149.Contig1_AB-CL5417.Contig1_NB1	1476	31	91	1.7288	5.0731	1.5531	Up	3.36E-08	4.62E-07	hypothetical protein KGM_21632 [Danaus plexippus]	--	--	-	-	-
Unigene24646_AB-Unigene26318_NB1	226	15	44	5.4634	16.0199	1.552	Up	1.35E-04	1.14E-03	--	--	--	-	-	-
CL4188.Contig1_AB-CL2655.Contig1_NB1	2910	45	132	1.2729	3.7325	1.552	Up	2.78E-11	4.99E-10	PREDICTED: kinesin-like protein KIF18A-like [Nasonia vitripennis]	K10401	kinesin family member 18/19	GO:0031134//sister chromatid biorientation;GO:0000910//cytokinesis;GO:0051225//spindle assembly;GO:0046785//microtubule polymerization;GO:0016346//male meiotic chromosome movement towards spindle pole;GO:0007052//mitotic spindle organization;GO:0051231//spindle elongation;GO:0051299//centrosome separation	GO:0003774//motor activity	GO:0005875//microtubule associated complex;GO:0005876//spindle microtubule;GO:0000776//kinetochore;GO:0005737//cytoplasm;GO:0005634//nucleus
Unigene5277_AB-Unigene30816_NB1	315	14	41	3.6584	10.71	1.5497	Up	2.36E-04	1.91E-03	hypothetical protein TcasGA2_TC013697 [Tribolium castaneum]	--	--	-	-	-
CL1643.Contig3_AB-Unigene8651_NB1	1566	42	123	2.2077	6.4629	1.5496	Up	1.38E-10	2.34E-09	paramyosin, putative [Pediculus humanus corporis] >gi|212509056|gb|EEB12553.1| paramyosin, putative [Pediculus humanus corporis]	K10352	myosin heavy chain	-	-	-
Unigene20840_AB-Unigene11472_NB1	448	27	79	4.9609	14.51	1.5484	Up	2.91E-07	3.61E-06	GH13144 [Drosophila grimshawi] >gi|193900363|gb|EDV99229.1| GH13144 [Drosophila grimshawi]	--	--	-	-	-
Unigene14704_AB-Unigene29956_NB1	293	13	38	3.6522	10.6717	1.547	Up	4.12E-04	3.17E-03	--	--	--	-	-	-
Unigene14928_AB-Unigene688_NB1	273	13	38	3.9198	11.4535	1.5469	Up	4.12E-04	3.17E-03	--	--	--	-	-	-
CL3661.Contig1_AB-CL4943.Contig1_NB1	2764	13	38	0.3872	1.1313	1.5468	Up	4.12E-04	3.17E-03	hypothetical protein TcasGA2_TC004842 [Tribolium castaneum]	K12657	delta-1-pyrroline-5-carboxylate synthetase [EC:2.7.2.11 1.2.1.41]	GO:0055114//oxidation-reduction process;GO:0006561//proline biosynthetic process	GO:0004350//glutamate-5-semialdehyde dehydrogenase activity;GO:0004349//glutamate 5-kinase activity;GO:0017084//delta1-pyrroline-5-carboxylate synthetase activity	GO:0005743//mitochondrial inner membrane;GO:0005811//lipid particle
CL3112.Contig1_AB-CL2333.Contig1_NB1	4504	642	1875	11.7332	34.2547	1.5457	Up	4.85E-139	7.75E-137	PREDICTED: laminin subunit alpha-like [Megachile rotundata]	K06240	laminin, alpha 3/5	GO:0007155//cell adhesion;GO:0050794//regulation of cellular process	GO:0016740//transferase activity	GO:0005604//basement membrane
Unigene16545_AB-Unigene30783_NB1	309	12	35	3.1967	9.3202	1.5438	Up	7.21E-04	5.22E-03	--	--	--	-	-	-
CL4519.Contig3_AB-CL2072.Contig1_NB1	514	12	35	1.9218	5.603	1.5437	Up	7.21E-04	5.22E-03	--	--	--	-	-	-
Unigene25_AB-Unigene211_NB1	1826	12	35	0.541	1.5772	1.5437	Up	7.21E-04	5.22E-03	PREDICTED: phosphatidylinositol N-acetylglucosaminyltransferase subunit C-like [Acyrthosiphon pisum]	K03859	phosphatidylinositol glycan, class C	-	GO:0016757//transferase activity, transferring glycosyl groups	-
Unigene24874_AB-Unigene3166_NB1	327	11	32	2.769	8.0523	1.54	Up	1.27E-03	8.65E-03	PREDICTED: lipoyl synthase-like [Amphimedon queenslandica]	K03644	lipoic acid synthetase [EC:2.8.1.8]	-	GO:0005488//binding;GO:0016740//transferase activity	GO:0043231//intracellular membrane-bounded organelle;GO:0044444//cytoplasmic part
Unigene15416_AB-Unigene25831_NB1	662	31	90	3.8546	11.1867	1.5371	Up	5.05E-08	6.83E-07	--	--	--	-	-	-
CL5202.Contig1_AB-Unigene27150_NB1	725	30	87	3.4061	9.8741	1.5355	Up	8.65E-08	1.14E-06	--	--	--	-	-	-
Unigene1035_AB-Unigene21157_NB1	2555	206	595	6.6367	19.1621	1.5297	Up	1.10E-44	6.33E-43	PREDICTED: hypothetical protein LOC100742065 [Bombus impatiens]	--	--	-	-	-
CL4337.Contig1_AB-Unigene8659_NB1	1148	714	2062	51.1959	147.7963	1.5295	Up	2.14E-150	3.89E-148	thymosin beta [Triatoma infestans]	--	--	GO:0007010//cytoskeleton organization	GO:0003779//actin binding	GO:0005737//cytoplasm
Unigene20738_AB-Unigene16486_NB1	900	80	231	7.3169	21.1196	1.5293	Up	2.64E-18	7.22E-17	--	--	--	-	-	-
Unigene5456_AB-Unigene13607_NB1	948	3396	9801	294.8752	850.7049	1.5286	Up	0	0	PREDICTED: myophilin [Apis mellifera]	K06084	F-box protein 20	GO:0006939//smooth muscle contraction;GO:0035626//juvenile hormone mediated signaling pathway	GO:0070594//juvenile hormone response element binding;GO:0003779//actin binding	GO:0005865//striated muscle thin filament
Unigene13802_AB-Unigene15017_NB1	3205	5656	16296	145.2647	418.379	1.5261	Up	0	0	PREDICTED: similar to midline fasciclin [Tribolium castaneum] >gi|270015611|gb|EFA12059.1| hypothetical protein TcasGA2_TC012903 [Tribolium castaneum]	--	--	-	-	-
Unigene1563_AB-Unigene15292_NB1	316	16	46	4.1678	11.9781	1.523	Up	1.18E-04	1.01E-03	Rho GTPase-activating protein 26 [Harpegnathos saltator]	K13736	Rho GTPase-activating protein 10	GO:0050794//regulation of cellular process	GO:0005096//GTPase activator activity	-
Unigene17039_AB-Unigene13546_NB1	918	47	135	4.2144	12.1006	1.5217	Up	3.21E-11	5.74E-10	unknown [Dendroctonus ponderosae]	K01312	trypsin [EC:3.4.21.4]	-	GO:0003824//catalytic activity	-
CL4337.Contig2_AB-Unigene8659_NB1	1279	725	2081	46.6602	133.8808	1.5207	Up	1.72E-150	3.13E-148	putative ATP synthase oligomycin sensitivity conferral protein [Graphocephala atropunctata]	K02137	F-type H+-transporting ATPase oligomycin sensitivity conferral protein [EC:3.6.3.14]	GO:0007010//cytoskeleton organization	GO:0003779//actin binding	GO:0005737//cytoplasm
Unigene18996_AB-CL3033.Contig1_NB1	1337	53	152	3.263	9.3547	1.5195	Up	1.96E-12	3.80E-11	adenosine deaminase, putative [Pediculus humanus corporis] >gi|212507670|gb|EEB11532.1| adenosine deaminase, putative [Pediculus humanus corporis]	K01488	adenosine deaminase [EC:3.5.4.4]	GO:0048534;GO:0009113//purine nucleobase biosynthetic process;GO:0034654;GO:0009966//regulation of signal transduction;GO:0072523;GO:0002684//positive regulation of immune system process;GO:0034655;GO:1901136;GO:0009792//embryo development ending in birth or egg hatching;GO:0006753//nucleoside phosphate metabolic process;GO:0030154//cell differentiation;GO:0048523//negative regulation of cellular…	GO:0003824//catalytic activity	GO:0044444//cytoplasmic part;GO:0016020//membrane
CL1921.Contig3_AB-CL2670.Contig2_NB1	1644	15	43	0.751	2.1522	1.5189	Up	2.05E-04	1.68E-03	PREDICTED: hypothetical protein LOC100650580 [Bombus terrestris]	K04832	amiloride-sensitive cation channel 5, intestinal	GO:0042756//drinking behavior;GO:0071462//cellular response to water stimulus;GO:0006810//transport	-	-
Unigene8322_AB-Unigene28241_NB1	288	15	43	4.2872	12.2855	1.5188	Up	2.05E-04	1.68E-03	--	--	--	-	-	-
Unigene15353_AB-Unigene6549_NB1	1717	108	309	5.1776	14.8083	1.5161	Up	1.09E-23	3.75E-22	--	--	--	-	-	-
CL5157.Contig1_AB-Unigene14081_NB1	955	43	123	3.7063	10.5979	1.5157	Up	2.71E-10	4.49E-09	Polycomb group protein Psc [Harpegnathos saltator]	K11459	polycomb group RING finger protein 4	GO:0044238//primary metabolic process;GO:0044260;GO:0021549//cerebellum development	-	GO:0044424//intracellular part
CL926.Contig1_AB-CL1462.Contig1_NB1	1426	21	60	1.2122	3.4622	1.5141	Up	1.14E-05	1.14E-04	hypothetical protein SINV_14534 [Solenopsis invicta]	K01968	3-methylcrotonyl-CoA carboxylase alpha subunit [EC:6.4.1.4]	GO:0006552//leucine catabolic process;GO:0006768//biotin metabolic process	GO:0009374//biotin binding;GO:0004485//methylcrotonoyl-CoA carboxylase activity	GO:0005743//mitochondrial inner membrane;GO:0005759//mitochondrial matrix
Unigene21833_AB-Unigene862_NB1	766	91	260	9.7789	27.9294	1.514	Up	3.88E-20	1.15E-18	--	--	--	-	-	-
CL2024.Contig1_AB-CL2496.Contig1_NB1	3245	21	60	0.5327	1.5214	1.514	Up	1.14E-05	1.14E-04	PREDICTED: WD repeat domain phosphoinositide-interacting protein 2-like isoform 1 [Bombus terrestris] >gi|340722110|ref|XP_003399452.1| PREDICTED: WD repeat domain phosphoinositide-interacting protein 2-like isoform 2 [Bombus terrestris]	--	--	GO:0000045//autophagic vacuole assembly	GO:0080025//phosphatidylinositol-3,5-bisphosphate binding;GO:0032266//phosphatidylinositol-3-phosphate binding	GO:0000421//autophagic vacuole membrane;GO:0034045//pre-autophagosomal structure membrane;GO:0005829//cytosol
Unigene13933_AB-Unigene26523_NB1	321	19	54	4.8722	13.8422	1.5064	Up	3.40E-05	3.19E-04	--	--	--	-	-	-
Unigene9100_AB-Unigene29025_NB1	382	19	54	4.0942	11.6318	1.5064	Up	3.40E-05	3.19E-04	--	--	--	-	-	-
Unigene898_AB-Unigene7218_NB1	1105	57	162	4.2461	12.0634	1.5064	Up	5.18E-13	1.05E-11	PREDICTED: furin-like protease 1, isoform 1-CRR-like [Acyrthosiphon pisum]	K01349	furin [EC:3.4.21.75]	GO:0008039//synaptic target recognition;GO:0016485//protein processing;GO:0006508//proteolysis	GO:0004252//serine-type endopeptidase activity	GO:0005795//Golgi stack;GO:0005886//plasma membrane;GO:0030173//integral to Golgi membrane
Unigene22424_AB-Unigene6890_NB1	617	31	88	4.1358	11.7358	1.5047	Up	1.13E-07	1.47E-06	hypothetical protein TcasGA2_TC003450 [Tribolium castaneum]	K09649	protease, serine, 16 (thymus) [EC:3.4.-.-]	-	-	-
Unigene1934_AB-Unigene3574_NB1	302	12	34	3.2708	9.2638	1.502	Up	1.09E-03	7.56E-03	PREDICTED: similar to Ero1L CG1333-PB [Tribolium castaneum] >gi|270014587|gb|EFA11035.1| hypothetical protein TcasGA2_TC004626 [Tribolium castaneum]	K10976	ERO1-like protein beta [EC:1.8.4.-]	GO:0008152//metabolic process	GO:0003824//catalytic activity	-
Unigene21483_AB-Unigene14055_NB1	332	12	34	2.9752	8.4267	1.502	Up	1.09E-03	7.56E-03	--	--	--	-	-	-
Unigene4926_AB-Unigene26770_NB1	436	24	68	4.5311	12.8333	1.502	Up	3.33E-06	3.62E-05	--	--	--	-	-	-
Unigene5220_AB-Unigene38594_NB1	521	12	34	1.8959	5.3698	1.502	Up	1.09E-03	7.55E-03	ankyrin repeat protein [Trichomonas vaginalis G3]	K10380	ankyrin	-	-	-
Unigene23490_AB-CL4706.Contig2_NB1	1325	18	51	1.1182	3.1672	1.502	Up	5.89E-05	5.30E-04	--	--	--	-	-	-
Unigene5375_AB-Unigene24931_NB1	1439	300	850	17.1609	48.6043	1.502	Up	1.85E-61	1.39E-59	PREDICTED: similar to AGAP003277-PA [Tribolium castaneum] >gi|270010541|gb|EFA06989.1| hypothetical protein TcasGA2_TC009950 [Tribolium castaneum]	K01379	cathepsin D [EC:3.4.23.5]	-	-	-
CL3847.Contig2_AB-CL5731.Contig1_NB1	3015	12	34	0.3276	0.9279	1.502	Up	1.09E-03	7.56E-03	conserved hypothetical protein [Pediculus humanus corporis] >gi|212507604|gb|EEB11497.1| conserved hypothetical protein [Pediculus humanus corporis]	--	--	-	-	-
CL4903.Contig1_AB-Unigene53_NB1	1570	148	419	7.7596	21.9599	1.5008	Up	4.10E-31	1.75E-29	--	--	--	-	-	-
Unigene23448_AB-Unigene27357_NB1	694	35	99	4.1513	11.738	1.4996	Up	1.97E-08	2.77E-07	PREDICTED: ATP-dependent DNA helicase PIF1-like [Acyrthosiphon pisum]	K15255	ATP-dependent DNA helicase PIF1 [EC:3.6.4.12]	-	GO:0000166//nucleotide binding	-
CL134.Contig5_AB-Unigene24430_NB1	243	34	96	11.5173	32.5074	1.497	Up	3.36E-08	4.62E-07	--	--	--	-	-	-
Unigene322_AB-Unigene2473_NB1	480	17	48	2.9153	8.2284	1.497	Up	1.02E-04	8.84E-04	Mki67 protein [Xenopus laevis]	K10955	intestinal mucin-2	GO:0034641//cellular nitrogen compound metabolic process;GO:0044238//primary metabolic process;GO:0006725//cellular aromatic compound metabolic process;GO:0046483//heterocycle metabolic process;GO:1901360	GO:0003824//catalytic activity	-
Unigene19286_AB-Unigene8246_NB1	1251	79	223	5.1981	14.6678	1.4966	Up	3.26E-17	8.39E-16	PREDICTED: elongation of very long chain fatty acids protein AAEL008004-like [Acyrthosiphon pisum]	K10249	elongation of very long chain fatty acids protein 4	-	-	-
CL1946.Contig2_AB-Unigene21572_NB1	4386	27	76	0.5067	1.4258	1.4926	Up	9.79E-07	1.14E-05	Putative glycerophosphodiester phosphodiesterase 5 [Harpegnathos saltator]	--	--	-	-	-
Unigene15550_AB-Unigene31018_NB1	697	27	76	3.1887	8.9722	1.4925	Up	9.79E-07	1.14E-05	--	--	--	-	-	-
CL3599.Contig2_AB-Unigene28136_NB1	284	16	45	4.6375	13.038	1.4913	Up	1.77E-04	1.47E-03	--	--	--	-	-	-
Unigene11219_AB-Unigene11612_NB1	407	21	59	4.2472	11.9282	1.4898	Up	1.71E-05	1.67E-04	protein kinase C and casein kinase substrate in neurons protein, putative [Pediculus humanus corporis] >gi|212515942|gb|EEB18007.1| protein kinase C and casein kinase substrate in neurons protein, putative [Pediculus humanus corporis]	K06106	cortactin	-	-	-
Unigene20406_AB-Unigene20381_NB1	1918	307	862	13.1755	36.9807	1.4889	Up	1.60E-61	1.20E-59	uncharacterized protein LOC100164577 [Acyrthosiphon pisum] >gi|239790499|dbj|BAH71807.1| ACYPI005577 [Acyrthosiphon pisum]	K07739	elongator complex protein 3 [EC:2.3.1.48]	GO:0022008//neurogenesis	-	-
CL5997.Contig1_AB-CL6161.Contig1_NB1	404	67	188	13.6512	38.2907	1.488	Up	1.25E-14	2.79E-13	--	--	--	-	-	-
Unigene24793_AB-Unigene29767_NB1	412	15	42	2.9969	8.3882	1.4849	Up	3.09E-04	2.43E-03	--	--	--	-	-	-
CL3748.Contig1_AB-CL4177.Contig1_NB1	2325	25	70	0.8851	2.4774	1.4849	Up	2.89E-06	3.18E-05	hypothetical protein KGM_22206 [Danaus plexippus]	K13172	serine/arginine repetitive matrix protein 2	-	-	-
Unigene24465_AB-Unigene24883_NB1	894	215	601	19.7961	55.3164	1.4825	Up	3.77E-43	2.11E-41	--	--	--	-	-	-
Unigene19814_AB-Unigene21312_NB1	424	361	1008	70.0842	195.6192	1.4809	Up	4.40E-71	3.81E-69	transport protein Sec61 beta subunit [Bombyx mori] >gi|87248599|gb|ABD36352.1| transport protein Sec61 beta protein [Bombyx mori] >gi|107953794|gb|ABF85698.1| transport protein Sec61 beta subunit [Bombyx mori]	K09481	protein transport protein SEC61 subunit beta	GO:0048812//neuron projection morphogenesis;GO:0010507//negative regulation of autophagy;GO:0006616//SRP-dependent cotranslational protein targeting to membrane, translocation	GO:0008565//protein transporter activity	GO:0005784//Sec61 translocon complex
Unigene871_AB-Unigene12869_NB1	972	43	120	3.6415	10.1586	1.4801	Up	8.93E-10	1.42E-08	PREDICTED: similar to CG32030 CG32030-PA [Tribolium castaneum]	K05745	diaphanous 3	GO:0003012//muscle system process;GO:0016043//cellular component organization;GO:0046716//muscle cell homeostasis	GO:0003779//actin binding	-
Unigene16323_AB-Unigene2856_NB1	449	19	53	3.4833	9.7128	1.4794	Up	5.10E-05	4.64E-04	PREDICTED: hypothetical protein LOC100679973 [Nasonia vitripennis]	K04380	microtubule-associated protein tau	-	-	-
Unigene21414_AB-Unigene26884_NB1	298	14	39	3.8671	10.7687	1.4775	Up	5.38E-04	3.99E-03	--	--	--	-	-	-
Unigene642_AB-Unigene20227_NB1	854	120	334	11.5665	32.1814	1.4763	Up	1.48E-24	5.19E-23	--	--	--	-	-	-
CL1007.Contig7_AB-CL1828.Contig2_NB1	1433	161	448	9.2482	25.7246	1.4759	Up	2.21E-32	9.71E-31	sideroflexin-like [Acyrthosiphon pisum] >gi|239790397|dbj|BAH71763.1| ACYPI005314 [Acyrthosiphon pisum]	K03351	anaphase-promoting complex subunit 4	GO:0055085//transmembrane transport;GO:0030218//erythrocyte differentiation;GO:0006826//iron ion transport	GO:0008324//cation transmembrane transporter activity	GO:0005743//mitochondrial inner membrane
Unigene14227_AB-Unigene3807_NB1	567	18	50	2.6132	7.2561	1.4734	Up	8.82E-05	7.71E-04	BCL2/adenovirus E1B 19 kDa protein-interacting protein, putative [Pediculus humanus corporis] >gi|212516691|gb|EEB18677.1| BCL2/adenovirus E1B 19 kDa protein-interacting protein, putative [Pediculus humanus corporis]	K01514	exopolyphosphatase [EC:3.6.1.11]	-	-	-
CL2077.Contig1_AB-Unigene16321_NB1	796	395	1097	40.8473	113.3993	1.4731	Up	1.31E-76	1.22E-74	glutathione S-transferase [Blattella germanica]	K00799	glutathione S-transferase [EC:2.5.1.18]	-	GO:0016740//transferase activity	-
Unigene23924_AB-Unigene19355_NB1	1271	103	286	6.6707	18.5156	1.4728	Up	3.52E-21	1.08E-19	PREDICTED: similar to J domain containing protein [Tribolium castaneum] >gi|270000901|gb|EEZ97348.1| hypothetical protein TcasGA2_TC011165 [Tribolium castaneum]	K09532	DnaJ homolog subfamily C member 12	GO:0006457//protein folding	GO:0051082//unfolded protein binding	-
CL5636.Contig1_AB-Unigene33063_NB1	352	13	36	3.04	8.4154	1.469	Up	9.41E-04	6.65E-03	PREDICTED: DNA mismatch repair protein Mlh1-like [Acyrthosiphon pisum]	K08734	DNA mismatch repair protein MLH1	GO:0044763;GO:0006259//DNA metabolic process	GO:0043566//structure-specific DNA binding	GO:0032300//mismatch repair complex;GO:0000794//condensed nuclear chromosome;GO:0044454
Unigene21225_AB-CL1149.Contig1_NB1	983	13	36	1.0886	3.0135	1.469	Up	9.41E-04	6.65E-03	PREDICTED: uncharacterized protein LOC100881837 [Megachile rotundata]	K12478	early endosome antigen 1	-	-	-
CL5873.Contig1_AB-Unigene7596_NB1	620	43	119	5.7089	15.7933	1.468	Up	1.32E-09	2.07E-08	--	--	--	-	-	-
Unigene902_AB-Unigene9623_NB1	631	30	83	3.9135	10.8234	1.4676	Up	4.30E-07	5.25E-06	--	--	--	-	-	-
Unigene12186_AB-Unigene28653_NB1	471	21	58	3.6701	10.1327	1.4651	Up	2.55E-05	2.43E-04	alanine-glyoxylate aminotransferase [Aedes aegypti] >gi|108884056|gb|EAT48281.1| AAEL000640-PB [Aedes aegypti]	K00827	alanine-glyoxylate transaminase / (R)-3-amino-2-methylpropionate-pyruvate transaminase [EC:2.6.1.44 2.6.1.40]	GO:0008152//metabolic process	GO:0030170//pyridoxal phosphate binding;GO:0008453//alanine-glyoxylate transaminase activity	-
CL5013.Contig2_AB-Unigene26434_NB1	1903	58	160	2.5088	6.9183	1.4634	Up	2.18E-12	4.21E-11	--	--	--	-	-	-
Unigene24090_AB-Unigene24493_NB1	429	78	215	14.9664	41.238	1.4622	Up	3.90E-16	9.49E-15	PREDICTED: GSK-3-binding protein-like [Bombus impatiens]	--	--	-	-	-
CL2049.Contig2_AB-CL2992.Contig1_NB1	944	196	540	17.0908	47.0694	1.4616	Up	3.69E-38	1.88E-36	--	--	--	-	-	-
CL2337.Contig1_AB-Unigene21942_NB1	1887	73	201	3.1844	8.7648	1.4607	Up	3.70E-15	8.49E-14	sugar transporter 6 [Nilaparvata lugens]	K14258	facilitated trehalose transporter	-	GO:0022891//substrate-specific transmembrane transporter activity	-
CL2412.Contig2_AB-CL1867.Contig1_NB1	369	28	77	6.2461	17.1704	1.4589	Up	1.26E-06	1.46E-05	PREDICTED: dynactin subunit 6-like [Takifugu rubripes]	K10428	dynactin 6	-	-	GO:0044424//intracellular part
Unigene16440_AB-Unigene18812_NB1	2374	4624	12709	160.3304	440.5016	1.4581	Up	0	0	kynurenine/alpha-aminoadipate aminotransferase, putative [Pediculus humanus corporis] >gi|212505525|gb|EEB09965.1| kynurenine/alpha-aminoadipate aminotransferase, putative [Pediculus humanus corporis]	K00825	kynurenine/2-aminoadipate aminotransferase [EC:2.6.1.7 2.6.1.39]	-	GO:0016740//transferase activity	-
CL5167.Contig1_AB-CL5884.Contig2_NB1	283	23	63	6.6899	18.3177	1.4532	Up	1.28E-05	1.28E-04	Spermine synthase [Camponotus floridanus]	K00802	spermine synthase [EC:2.5.1.22]	GO:0008295//spermidine biosynthetic process	GO:0004766//spermidine synthase activity	-
Unigene17807_AB-Unigene10372_NB1	2163	129	353	4.9092	13.4287	1.4518	Up	2.90E-25	1.04E-23	eye-specific protein kinase C, putative [Pediculus humanus corporis] >gi|212506904|gb|EEB10981.1| eye-specific protein kinase C, putative [Pediculus humanus corporis]	K08792	serum/glucocorticoid-regulated kinase, invertebrate [EC:2.7.11.1]	GO:0006468//protein phosphorylation;GO:0007154//cell communication	GO:0035091//phosphatidylinositol binding;GO:0005524//ATP binding;GO:0004697//protein kinase C activity	-
Unigene17243_AB-Unigene10768_NB1	2070	127	346	5.0502	13.7538	1.4454	Up	1.21E-24	4.27E-23	PREDICTED: delta-aminolevulinic acid dehydratase-like [Nasonia vitripennis]	K01698	porphobilinogen synthase [EC:4.2.1.24]	GO:0033014//tetrapyrrole biosynthetic process	GO:0016829//lyase activity	-
Unigene24528_AB-Unigene25246_NB1	222	14	38	5.191	14.0847	1.44	Up	8.06E-04	5.78E-03	PREDICTED: elongation factor Ts-like [Amphimedon queenslandica]	--	--	-	-	-
CL5638.Contig2_AB-CL5785.Contig1_NB1	3264	14	38	0.3531	0.958	1.4399	Up	8.06E-04	5.78E-03	Integrator complex subunit 10 [Camponotus floridanus]	K13147	integrator complex subunit 10	-	-	-
CL3427.Contig1_AB-CL5970.Contig1_NB1	874	99	268	9.324	25.2313	1.4362	Up	2.91E-19	8.25E-18	--	--	--	-	-	-
Unigene14721_AB-Unigene12944_NB1	1007	51	138	4.1689	11.2763	1.4356	Up	1.31E-10	2.23E-09	--	--	--	-	-	-
Unigene11667_AB-Unigene8778_NB1	426	98	265	18.9363	51.1862	1.4346	Up	4.92E-19	1.38E-17	AGAP011161-PA [Anopheles gambiae str. PEST] >gi|157019661|gb|EAA05148.4| AGAP011161-PA [Anopheles gambiae str. PEST]	K00615	transketolase [EC:2.2.1.1]	GO:0008152//metabolic process	GO:0003824//catalytic activity	-
CL4519.Contig4_AB-Unigene21103_NB1	582	27	73	3.8187	10.3209	1.4344	Up	3.21E-06	3.49E-05	--	--	--	-	-	-
Unigene5713_AB-Unigene5530_NB1	1225	145	392	9.7434	26.331	1.4343	Up	2.09E-27	7.98E-26	ribonuclease P protein subunit p30 [Culex quinquefasciatus] >gi|167875925|gb|EDS39308.1| ribonuclease P protein subunit p30 [Culex quinquefasciatus]	K03539	ribonuclease P/MRP protein subunit RPP1 [EC:3.1.26.5]	-	-	-
Unigene15691_AB-Unigene5679_NB1	531	37	100	5.7357	15.4961	1.4339	Up	4.81E-08	6.52E-07	PREDICTED: protein SPT2 homolog [Nasonia vitripennis]	K15193	protein SPT2	-	-	-
CL4211.Contig1_AB-CL5506.Contig1_NB1	1066	464	1254	35.8294	96.796	1.4338	Up	6.42E-84	6.39E-82	gamma-interferon-inducible lysosomal thiol reductase-like precursor [Acyrthosiphon pisum] >gi|239793520|dbj|BAH72872.1| ACYPI004563 [Acyrthosiphon pisum]	K08059	interferon, gamma-inducible protein 30	-	-	-
CL3988.Contig2_AB-CL935.Contig2_NB1	3102	275	743	7.2974	19.709	1.4334	Up	2.00E-50	1.29E-48	Chloride channel protein ClC-Ka, putative [Pediculus humanus corporis] >gi|212509489|gb|EEB12858.1| Chloride channel protein ClC-Ka, putative [Pediculus humanus corporis]	K05011	chloride channel 2	GO:0055085//transmembrane transport;GO:0006821//chloride transport	GO:0005247//voltage-gated chloride channel activity	GO:0016021//integral to membrane;GO:0015629//actin cytoskeleton
Unigene17708_AB-CL5499.Contig1_NB1	449	20	54	3.6666	9.8961	1.4324	Up	6.54E-05	5.83E-04	PREDICTED: histone-lysine N-methyltransferase SETMAR-like [Megachile rotundata]	K11433	histone-lysine N-methyltransferase SETMAR [EC:2.1.1.43]	-	-	-
Unigene24228_AB-CL3572.Contig5_NB1	1546	20	54	1.0649	2.8741	1.4324	Up	6.54E-05	5.83E-04	PREDICTED: similar to AGAP008909-PA [Tribolium castaneum] >gi|270016373|gb|EFA12819.1| hypothetical protein TcasGA2_TC001886 [Tribolium castaneum]	K14802	phospholipid-transporting ATPase [EC:3.6.3.1]	-	-	-
CL881.Contig1_AB-Unigene8090_NB1	753	53	143	5.7937	15.6264	1.4314	Up	6.68E-11	1.16E-09	--	--	--	-	-	-
Unigene21808_AB-Unigene34628_NB1	739	23	62	2.5619	6.9034	1.4301	Up	1.89E-05	1.85E-04	PREDICTED: UDP-glucuronosyltransferase 2B14-like [Acyrthosiphon pisum]	K00699	glucuronosyltransferase [EC:2.4.1.17]	-	GO:0016740//transferase activity	-
CL3302.Contig1_AB-Unigene14843_NB1	1855	23	62	1.0206	2.7502	1.4301	Up	1.89E-05	1.85E-04	PREDICTED: hypothetical protein LOC100164810 [Acyrthosiphon pisum]	K13172	serine/arginine repetitive matrix protein 2	-	-	-
CL3463.Contig1_AB-Unigene23617_NB1	1070	164	442	12.6165	33.9903	1.4298	Up	1.46E-30	6.10E-29	--	--	--	-	-	-
Unigene19428_AB-Unigene21618_NB1	347	13	35	3.0838	8.2996	1.4283	Up	1.41E-03	9.52E-03	PREDICTED: probable cytochrome P450 6a14-like, partial [Acyrthosiphon pisum]	K15002	cytochrome P450, family 6 [EC:1.14.-.-]	-	-	-
Unigene377_AB-Unigene20876_NB1	2394	478	1286	16.4355	44.2012	1.4273	Up	1.95E-85	1.97E-83	hypothetical protein TcasGA2_TC005583 [Tribolium castaneum]	K01611	S-adenosylmethionine decarboxylase [EC:4.1.1.50]	GO:0006597//spermine biosynthetic process;GO:0008295//spermidine biosynthetic process	GO:0004014//adenosylmethionine decarboxylase activity	-
CL1264.Contig2_AB-CL5800.Contig1_NB1	4170	16	43	0.3158	0.8485	1.4259	Up	3.96E-04	3.06E-03	PREDICTED: dynactin subunit 1-like isoform 1 [Acyrthosiphon pisum]	K04648	dynactin 1	GO:0007179//transforming growth factor beta receptor signaling pathway;GO:0001752//compound eye photoreceptor fate commitment;GO:0042052//rhabdomere development;GO:0035271//ring gland development;GO:0008090//retrograde axon cargo transport;GO:0007052//mitotic spindle organization;GO:0016325//oocyte microtubule cytoskeleton organization;GO:0010114//response to red light;GO:0007314//oocyte anterior…	GO:0045159//myosin II binding;GO:0003705//RNA polymerase II distal enhancer sequence-specific DNA binding transcription factor activity;GO:0003677//DNA binding	GO:0005920//smooth septate junction;GO:0016327//apicolateral plasma membrane;GO:0000776//kinetochore;GO:0030863//cortical cytoskeleton;GO:0031616//spindle pole centrosome;GO:0005578//proteinaceous extracellular matrix;GO:0005739//mitochondrion;GO:0005828//kinetochore microtubule;GO:0035371//microtubule plus end;GO:0005634//nucleus
Unigene16390_AB-Unigene10878_NB1	545	16	43	2.4166	6.4922	1.4257	Up	3.96E-04	3.06E-03	PREDICTED: nose resistant to fluoxetine protein 6-like [Acyrthosiphon pisum]	K00680	[EC:2.3.1.-]	-	-	-
CL4412.Contig3_AB-CL5738.Contig2_NB1	1342	16	43	0.9814	2.6365	1.4257	Up	3.96E-04	3.06E-03	PREDICTED: icarapin-like [Nasonia vitripennis]	K00476	aspartate beta-hydroxylase [EC:1.14.11.16]	-	-	-
CL2157.Contig1_AB-CL3854.Contig2_NB1	864	70	188	6.669	17.9044	1.4248	Up	8.39E-14	1.79E-12	myosin 2 light chain [Triatoma infestans]	K01376	[EC:3.4.22.-]	-	-	-
Unigene24094_AB-Unigene6611_NB1	267	19	51	5.8576	15.7172	1.424	Up	1.13E-04	9.70E-04	--	--	--	-	-	-
Unigene23091_AB-Unigene13730_NB1	502	19	51	3.1155	8.3596	1.424	Up	1.13E-04	9.70E-04	--	--	--	-	-	-
Unigene18426_AB-Unigene24573_NB1	425	19	51	3.68	9.8741	1.4239	Up	1.13E-04	9.70E-04	--	--	--	-	-	-
Unigene18276_AB-Unigene25039_NB1	1544	139	373	7.4105	19.8783	1.4236	Up	7.02E-26	2.56E-24	PREDICTED: short-chain specific acyl-CoA dehydrogenase, mitochondrial-like isoform 3 [Acyrthosiphon pisum] >gi|328705315|ref|XP_003242761.1| PREDICTED: short-chain specific acyl-CoA dehydrogenase, mitochondrial-like isoform 2 [Acyrthosiphon pisum]	K00248	butyryl-CoA dehydrogenase [EC:1.3.8.1]	GO:0055114//oxidation-reduction process	GO:0050660//flavin adenine dinucleotide binding;GO:0003995//acyl-CoA dehydrogenase activity	-
Unigene14663_AB-Unigene9612_NB1	525	60	161	9.4074	25.2338	1.4235	Up	5.20E-12	9.82E-11	--	--	--	-	-	-
Unigene20161_AB-CL190.Contig6_NB1	319	22	59	5.6769	15.2187	1.4227	Up	3.26E-05	3.06E-04	--	--	--	-	-	-
Unigene19905_AB-Unigene17960_NB1	332	28	75	6.9422	18.5883	1.4209	Up	2.76E-06	3.04E-05	--	--	--	-	-	-
CL5784.Contig2_AB-Unigene19750_NB1	4634	625	1674	11.102	29.7246	1.4208	Up	6.54E-110	8.36E-108	PREDICTED: aldehyde oxidase 2-like [Bombus impatiens]	K00106	xanthine dehydrogenase/oxidase [EC:1.17.1.4 1.17.3.2]	-	GO:0003824//catalytic activity;GO:0043167//ion binding	-
CL3351.Contig1_AB-CL522.Contig1_NB1	1318	34	91	2.1235	5.6812	1.4198	Up	2.39E-07	3.00E-06	PREDICTED: cell division cycle 5-like protein [Apis florea]	K12860	pre-mRNA-splicing factor CDC5/CEF1	GO:0051298//centrosome duplication;GO:0000398//mRNA splicing, via spliceosome;GO:0051301//cell division	GO:0003677//DNA binding;GO:0003682//chromatin binding	GO:0071011//precatalytic spliceosome;GO:0071013//catalytic step 2 spliceosome
Unigene11192_AB-Unigene10113_NB1	1023	49	131	3.9428	10.5369	1.4182	Up	5.56E-10	8.97E-09	PREDICTED: similar to rasputin CG9412-PB [Tribolium castaneum] >gi|270001993|gb|EEZ98440.1| hypothetical protein TcasGA2_TC000929 [Tribolium castaneum]	K13219	splicing factor, proline- and glutamine-rich	GO:0044763	-	GO:0044424//intracellular part
CL179.Contig2_AB-Unigene16437_NB1	2108	49	131	1.9134	5.1135	1.4182	Up	5.56E-10	8.98E-09	PREDICTED: colorectal mutant cancer protein-like isoform 1 [Apis mellifera]	K10352	myosin heavy chain	-	-	-
CL2108.Contig2_AB-CL5275.Contig1_NB1	4565	70	187	1.2622	3.3707	1.4171	Up	1.23E-13	2.59E-12	hypothetical protein CAPTEDRAFT_224014 [Capitella teleta]	K10955	intestinal mucin-2	-	-	-
Unigene7728_AB-Unigene25182_NB1	1751	182	486	8.5559	22.8385	1.4165	Up	5.35E-33	2.39E-31	--	--	--	-	-	-
Unigene13902_AB-Unigene18306_NB1	982	121	323	10.1427	27.065	1.416	Up	1.88E-22	6.12E-21	--	--	--	-	-	-
CL3979.Contig3_AB-Unigene10897_NB1	284	15	40	4.3476	11.5893	1.4145	Up	6.89E-04	5.01E-03	PREDICTED: glycerol-3-phosphate acyltransferase 1, mitochondrial-like [Megachile rotundata]	K00629	glycerol-3-phosphate O-acyltransferase 1/2 [EC:2.3.1.15]	-	-	-
Unigene20961_AB-Unigene8684_NB1	327	21	56	5.2863	14.0915	1.4145	Up	5.61E-05	5.07E-04	--	--	--	-	-	-
Unigene12516_AB-Unigene7727_NB1	388	30	80	6.3646	16.9658	1.4145	Up	1.39E-06	1.59E-05	--	--	--	-	-	-
Unigene17048_AB-Unigene3054_NB1	453	18	48	3.2708	8.7189	1.4145	Up	1.95E-04	1.60E-03	eukaryotic translation initiation factor 3 subunit, putative [Pediculus humanus corporis] >gi|212514491|gb|EEB16805.1| eukaryotic translation initiation factor 3 subunit, putative [Pediculus humanus corporis]	K03255	protein TIF31	GO:0006413//translational initiation	GO:0003743//translation initiation factor activity	GO:0005737//cytoplasm
Unigene502_AB-CL1294.Contig1_NB1	1059	24	64	1.8655	4.9728	1.4145	Up	1.62E-05	1.60E-04	GI24413 [Drosophila mojavensis] >gi|193915849|gb|EDW14716.1| GI24413 [Drosophila mojavensis]	K14802	phospholipid-transporting ATPase [EC:3.6.3.1]	-	-	-
Unigene22242_AB-Unigene16257_NB1	410	107	285	21.4822	57.1976	1.4128	Up	6.28E-20	1.83E-18	--	--	--	-	-	-
Unigene14799_AB-Unigene10255_NB1	1414	80	213	4.6571	12.395	1.4123	Up	2.92E-15	6.74E-14	cytochrome P450 CYP304H1v4 [Laodelphax striatella]	K14937	cytochrome P450, family 15, subfamily A, polypeptide 1	-	-	-
Unigene24649_AB-Unigene26358_NB1	1261	77	205	5.0264	13.3769	1.4121	Up	9.65E-15	2.17E-13	hypothetical protein DAPPUDRAFT_326077 [Daphnia pulex]	K10903	HUS1 checkpoint protein	-	-	-
Unigene5012_AB-Unigene25542_NB1	1127	65	173	4.7475	12.631	1.4117	Up	1.17E-12	2.31E-11	PREDICTED: uncharacterized MFS-type transporter C19orf28-like [Acyrthosiphon pisum]	--	--	-	-	-
Unigene23210_AB-Unigene8549_NB1	541	44	117	6.6947	17.7953	1.4104	Up	5.38E-09	7.96E-08	PREDICTED: excitatory amino acid transporter 2-like [Acyrthosiphon pisum]	K05613	solute carrier family 1 (glial high affinity glutamate transporter), member 2	GO:0015734//taurine transport	GO:0005369//taurine:sodium symporter activity;GO:0015501//glutamate:sodium symporter activity;GO:0015183//L-aspartate transmembrane transporter activity	GO:0005886//plasma membrane
Unigene20210_AB-Unigene5946_NB1	637	219	582	28.2998	75.1797	1.4096	Up	6.51E-39	3.37E-37	--	--	--	-	-	-
Unigene13920_AB-Unigene16807_NB1	408	46	122	9.2806	24.6046	1.4066	Up	2.73E-09	4.15E-08	hypothetical protein SINV_80577 [Solenopsis invicta]	K00799	glutathione S-transferase [EC:2.5.1.18]	-	GO:0016853//isomerase activity	-
Unigene9312_AB-Unigene10930_NB1	323	20	53	5.0969	13.5018	1.4055	Up	9.68E-05	8.41E-04	--	--	--	-	-	-
Unigene24972_AB-Unigene28382_NB1	893	37	98	3.4106	9.0301	1.4047	Up	1.04E-07	1.36E-06	PREDICTED: uncharacterized protein C15orf61 homolog [Megachile rotundata]	--	--	GO:0006537//glutamate biosynthetic process;GO:0006562//proline catabolic process	GO:0003842//1-pyrroline-5-carboxylate dehydrogenase activity	GO:0005759//mitochondrial matrix
Unigene24847_AB-Unigene25991_NB1	696	34	90	4.0211	10.6402	1.4039	Up	3.51E-07	4.32E-06	--	--	--	-	-	-
Unigene1083_AB-Unigene16169_NB1	2282	239	632	8.6211	22.7886	1.4024	Up	8.42E-42	4.61E-40	NF-kappa-B inhibitor alpha, putative [Pediculus humanus corporis] >gi|212512255|gb|EEB15048.1| NF-kappa-B inhibitor alpha, putative [Pediculus humanus corporis]	K09259	ankyrin only family, other	GO:0044763;GO:0009620//response to fungus;GO:0007275//multicellular organismal development;GO:0048856//anatomical structure development;GO:0044765;GO:0050794//regulation of cellular process;GO:0019730//antimicrobial humoral response;GO:0006952//defense response	-	-
Unigene22832_AB-Unigene23350_NB1	1694	510	1348	24.782	65.4777	1.4017	Up	4.17E-87	4.29E-85	PREDICTED: facilitated trehalose transporter Tret1-like [Acyrthosiphon pisum]	K14258	facilitated trehalose transporter	-	GO:0005215//transporter activity	-
Unigene12979_AB-Unigene27504_NB1	383	14	37	3.0089	7.9491	1.4016	Up	1.20E-03	8.24E-03	PREDICTED: E3 ubiquitin-protein ligase RNF220-like [Apis florea]	K10896	fanconi anemia group M protein	GO:0016567//protein ubiquitination	GO:0016874//ligase activity;GO:0005488//binding	-
Unigene12472_AB-Unigene10036_NB1	516	14	37	2.2334	5.9002	1.4015	Up	1.20E-03	8.24E-03	PREDICTED: DNA repair protein XRCC2-like [Megachile rotundata]	K10879	DNA-repair protein XRCC2	GO:0006281//DNA repair	-	-
CL882.Contig1_AB-Unigene17852_NB1	2635	1403	3705	43.8284	115.6976	1.4004	Up	1.08E-235	3.45E-233	PREDICTED: aminopeptidase N-like [Acyrthosiphon pisum]	K11140	aminopeptidase N [EC:3.4.11.2]	-	-	-
Unigene9290_AB-Unigene15126_NB1	468	22	58	3.8695	10.1976	1.398	Up	4.80E-05	4.38E-04	hypothetical protein EGK_10717, partial [Macaca mulatta]	K09228	KRAB domain-containing zinc finger protein	-	-	-
Unigene9734_AB-Unigene14477_NB1	3621	1512	3986	34.3718	90.5786	1.3979	Up	9.70E-253	3.36E-250	GF11944 [Drosophila ananassae] >gi|190620936|gb|EDV36460.1| GF11944 [Drosophila ananassae]	K00700	1,4-alpha-glucan branching enzyme [EC:2.4.1.18]	GO:0005978//glycogen biosynthetic process;GO:0008340//determination of adult lifespan	GO:0004553//hydrolase activity, hydrolyzing O-glycosyl compounds;GO:0043169//cation binding;GO:0003844//1,4-alpha-glucan branching enzyme activity	-
Unigene15084_AB-Unigene17540_NB1	938	957	2521	83.9823	221.15	1.3969	Up	2.08E-160	4.14E-158	--	--	--	-	-	-
Unigene20227_AB-Unigene19154_NB1	3381	593	1562	14.4374	38.0148	1.3968	Up	4.14E-100	4.81E-98	PREDICTED: dihydropyrimidine dehydrogenase [NADP(+)]-like [Megachile rotundata]	K00207	dihydropyrimidine dehydrogenase (NADP+) [EC:1.3.1.2]	GO:0055114//oxidation-reduction process;GO:0006212//uracil catabolic process;GO:0006222//UMP biosynthetic process;GO:0006207//'de novo' pyrimidine nucleobase biosynthetic process;GO:0006214//thymidine catabolic process	GO:0004158//dihydroorotate oxidase activity;GO:0046872//metal ion binding;GO:0009055//electron carrier activity;GO:0017113//dihydropyrimidine dehydrogenase (NADP+) activity;GO:0051539//4 iron, 4 sulfur cluster binding;GO:0000166//nucleotide binding	GO:0005737//cytoplasm
Unigene4986_AB-Unigene28585_NB1	353	19	50	4.4306	11.655	1.3954	Up	1.67E-04	1.39E-03	--	--	--	-	-	-
Unigene24890_AB-Unigene25274_NB1	520	19	50	3.0077	7.9119	1.3954	Up	1.67E-04	1.39E-03	PREDICTED: hypothetical protein LOC100167635 isoform 3 [Acyrthosiphon pisum]	--	--	GO:0060857//establishment of glial blood-brain barrier;GO:0035151//regulation of tube size, open tracheal system;GO:0019991//septate junction assembly	-	GO:0005918//septate junction
CL1622.Contig1_AB-CL78.Contig1_NB1	2986	844	2221	23.2665	61.2034	1.3954	Up	2.52E-141	4.15E-139	RecName: Full=Uncharacterized protein LOC284861	K14398	cleavage and polyadenylation specificity factor subunit 6/7	-	-	-
CL2126.Contig3_AB-CL564.Contig4_NB1	3163	27	71	0.7027	1.847	1.3942	Up	6.96E-06	7.22E-05	PREDICTED: organic cation transporter protein-like [Acyrthosiphon pisum]	K11274	chromosome transmission fidelity protein 4	-	-	-
Unigene19809_AB-Unigene19258_NB1	840	86	226	8.4275	22.1384	1.3934	Up	8.26E-16	1.97E-14	--	--	--	-	-	-
Unigene7717_AB-Unigene8469_NB1	960	67	176	5.7449	15.0855	1.3928	Up	1.27E-12	2.49E-11	--	--	--	-	-	-
CL2490.Contig2_AB-CL3731.Contig2_NB1	3300	16	42	0.3991	1.0473	1.3919	Up	5.87E-04	4.33E-03	hypothetical protein TcasGA2_TC001808 [Tribolium castaneum]	K03364	cell division cycle 20-like protein 1, cofactor of APC complex	-	-	-
Unigene23753_AB-Unigene14663_NB1	1599	782	2050	40.2566	105.4927	1.3898	Up	8.01E-130	1.21E-127	putative pterin-4-alpha-carbinolamine dehydratase [Diaphorina citri]	K01724	4a-hydroxytetrahydrobiopterin dehydratase [EC:4.2.1.96]	GO:0006729//tetrahydrobiopterin biosynthetic process;GO:0071688//striated muscle myosin thick filament assembly	GO:0008124//4-alpha-hydroxytetrahydrobiopterin dehydratase activity	-
Unigene17078_AB-CL3662.Contig1_NB1	841	97	254	9.4941	24.8516	1.3882	Up	1.70E-17	4.45E-16	PREDICTED: protein lethal(2)essential for life-like [Acyrthosiphon pisum]	K09542	crystallin, alpha B	-	-	-
CL1560.Contig1_AB-Unigene27562_NB1	561	26	68	3.815	9.9739	1.3865	Up	1.19E-05	1.20E-04	--	--	--	-	-	-
CL3278.Contig2_AB-Unigene20296_NB1	1792	44	115	2.0211	5.2805	1.3855	Up	1.15E-08	1.66E-07	brain protein 44-like protein [Acyrthosiphon pisum] >gi|239793459|dbj|BAH72844.1| ACYPI008014 [Acyrthosiphon pisum]	--	--	GO:0006090//pyruvate metabolic process;GO:0006850//mitochondrial pyruvate transport	GO:0050833//pyruvate transmembrane transporter activity	GO:0005743//mitochondrial inner membrane;GO:0016021//integral to membrane
Unigene20871_AB-Unigene22234_NB1	2660	1117	2918	34.5661	90.2652	1.3848	Up	5.91E-183	1.30E-180	PREDICTED: uncharacterized protein LOC100883495 [Megachile rotundata]	K06257	syndecan	GO:2000637//positive regulation of gene silencing by miRNA;GO:0050908//detection of light stimulus involved in visual perception;GO:0097009//energy homeostasis;GO:0045887//positive regulation of synaptic growth at neuromuscular junction;GO:0044246//regulation of multicellular organismal metabolic process;GO:0007427//epithelial cell migration, open tracheal system;GO:0008045//motor neuron axon gui…	-	GO:0016020//membrane;GO:0031594//neuromuscular junction
Unigene15223_AB-Unigene18436_NB1	848	85	222	8.2509	21.5414	1.3845	Up	2.03E-15	4.73E-14	--	--	--	-	-	-
CL6066.Contig1_AB-Unigene24877_NB1	282	72	188	21.0166	54.8562	1.3841	Up	2.83E-13	5.84E-12	--	--	--	-	-	-
CL732.Contig1_AB-CL4343.Contig1_NB1	299	18	47	4.9554	12.9343	1.3841	Up	2.89E-04	2.29E-03	unnamed protein product [Tribolium castaneum]	K14946	RNA binding protein fox-1	-	-	-
Unigene19191_AB-Unigene10215_NB1	385	23	60	4.9175	12.8235	1.3828	Up	4.11E-05	3.79E-04	--	--	--	-	-	-
Unigene16260_AB-Unigene13930_NB1	1801	169	440	7.7242	20.1028	1.3799	Up	6.32E-29	2.52E-27	PREDICTED: phosphate carrier protein, mitochondrial-like [Acyrthosiphon pisum]	K15102	solute carrier family 25 (mitochondrial phosphate transporter), member 3	GO:0006810//transport	-	GO:0016021//integral to membrane
Unigene19491_AB-Unigene5861_NB1	761	121	315	13.0882	34.0599	1.3798	Up	3.76E-21	1.16E-19	--	--	--	-	-	-
Unigene20279_AB-Unigene21044_NB1	2121	283	736	10.9831	28.5531	1.3784	Up	3.43E-47	2.08E-45	PREDICTED: lysine-specific demethylase NO66-like [Bombus terrestris]	K14786	protein KRI1	GO:0016568//chromatin modification;GO:0044710;GO:0050794//regulation of cellular process;GO:0006351//transcription, DNA-dependent	GO:0051213//dioxygenase activity	GO:0005634//nucleus
Unigene16086_AB-Unigene25779_NB1	411	35	91	7.0098	18.2187	1.378	Up	4.41E-07	5.37E-06	--	--	--	-	-	-
Unigene17642_AB-Unigene15234_NB1	467	40	104	7.0505	18.3245	1.378	Up	6.57E-08	8.77E-07	--	--	--	-	-	-
CL3408.Contig1_AB-Unigene13475_NB1	1279	15	39	0.9654	2.5091	1.378	Up	1.02E-03	7.10E-03	PREDICTED: hypothetical protein LOC100165422 isoform 1 [Acyrthosiphon pisum] >gi|328710930|ref|XP_003244403.1| PREDICTED: hypothetical protein LOC100165422 isoform 2 [Acyrthosiphon pisum]	--	--	-	-	-
CL3227.Contig1_AB-Unigene26062_NB1	350	27	70	6.35	16.4569	1.3739	Up	1.02E-05	1.03E-04	--	--	--	-	-	-
Unigene15151_AB-Unigene10917_NB1	699	27	70	3.1795	8.2402	1.3739	Up	1.02E-05	1.03E-04	PREDICTED: hypothetical protein LOC100161712, partial [Acyrthosiphon pisum]	K05185	gamma-aminobutyric acid receptor subunit epsilon	-	-	-
CL1898.Contig2_AB-CL1923.Contig1_NB1	3397	83	215	2.0112	5.2079	1.3726	Up	8.36E-15	1.89E-13	PREDICTED: cytoplasmic aconitate hydratase-like [Acyrthosiphon pisum]	K01681	aconitate hydratase 1 [EC:4.2.1.3]	GO:0006447//regulation of translational initiation by iron	GO:0030350//iron-responsive element binding;GO:0005506//iron ion binding;GO:0051539//4 iron, 4 sulfur cluster binding;GO:0052632//citrate hydro-lyase (cis-aconitate-forming) activity;GO:0052633//isocitrate hydro-lyase (cis-aconitate-forming) activity	-
Unigene366_AB-Unigene17949_NB1	1872	185	479	8.1348	21.0546	1.372	Up	4.38E-31	1.86E-29	PREDICTED: similar to dynactin 4 protein [Tribolium castaneum] >gi|270006145|gb|EFA02593.1| hypothetical protein TcasGA2_TC008312 [Tribolium castaneum]	K10427	dynactin 5	-	GO:0016740//transferase activity	-
Unigene14571_AB-Unigene29787_NB1	401	17	44	3.4897	9.0287	1.3714	Up	5.00E-04	3.76E-03	--	--	--	-	-	-
CL982.Contig1_AB-Unigene7592_NB1	494	17	44	2.8327	7.329	1.3714	Up	5.00E-04	3.76E-03	PREDICTED: regucalcin-like [Apis florea]	K01053	gluconolactonase [EC:3.1.1.17]	-	-	-
CL1051.Contig2_AB-CL72.Contig14_NB1	3210	286	740	7.334	18.969	1.371	Up	4.58E-47	2.77E-45	GD19864 [Drosophila simulans] >gi|194198282|gb|EDX11858.1| GD19864 [Drosophila simulans]	K01363	cathepsin B [EC:3.4.22.1]	-	-	-
Unigene20320_AB-Unigene14949_NB1	358	45	116	10.3469	26.6619	1.3656	Up	1.44E-08	2.06E-07	--	--	--	-	-	-
Unigene19199_AB-Unigene6601_NB1	391	26	67	5.4736	14.0999	1.3651	Up	1.75E-05	1.71E-04	--	--	--	-	-	-
Unigene23684_AB-Unigene18199_NB1	1339	92	237	5.6557	14.5641	1.3646	Up	4.86E-16	1.18E-14	PREDICTED: glucan endo-1,3-beta-glucosidase-like [Hydra magnipapillata]	K10955	intestinal mucin-2	-	-	-
CL1798.Contig2_AB-CL6113.Contig1_NB1	3781	270	695	5.8781	15.125	1.3635	Up	5.92E-44	3.37E-42	GE10810 [Drosophila yakuba] >gi|194185355|gb|EDW98966.1| GE10810 [Drosophila yakuba]	K15193	protein SPT2	-	-	-
Unigene21482_AB-Unigene28102_NB1	512	28	72	4.5016	11.5712	1.362	Up	8.71E-06	8.92E-05	--	--	--	-	-	-
CL5938.Contig1_AB-Unigene18429_NB1	3831	267	686	5.7369	14.7343	1.3608	Up	2.79E-43	1.56E-41	Tau-tubulin kinase 1 [Acromyrmex echinatior]	K08815	tau tubulin kinase [EC:2.7.11.26]	-	-	GO:0005737//cytoplasm;GO:0005819//spindle
Unigene19057_AB-Unigene6262_NB1	970	53	136	4.4976	11.5368	1.359	Up	9.41E-10	1.49E-08	PREDICTED: nischarin-like [Megachile rotundata]	K11293	protein HIRA/HIR1	-	-	-
Unigene17519_AB-Unigene27849_NB1	938	39	100	3.4225	8.7723	1.3579	Up	1.63E-07	2.08E-06	PREDICTED: UNC93-like protein-like [Acyrthosiphon pisum]	K13171	serine/arginine repetitive matrix protein 1	GO:0055085//transmembrane transport	-	GO:0016021//integral to membrane;GO:0005886//plasma membrane
CL2519.Contig1_AB-Unigene20178_NB1	1441	78	200	4.4556	11.4204	1.3579	Up	1.14E-13	2.41E-12	PREDICTED: hypothetical protein LOC100166909 [Acyrthosiphon pisum]	--	--	-	-	-
CL5009.Contig1_AB-CL3600.Contig1_NB1	605	94	241	12.7894	32.7777	1.3578	Up	3.59E-16	8.76E-15	--	--	--	-	-	-
Unigene7235_AB-CL660.Contig1_NB1	484	16	41	2.7212	6.9704	1.357	Up	8.66E-04	6.17E-03	--	--	--	-	-	-
CL4207.Contig1_AB-CL2717.Contig1_NB1	1710	25	64	1.2034	3.0796	1.3556	Up	2.99E-05	2.83E-04	hypothetical protein DAPPUDRAFT_307866 [Daphnia pulex]	--	--	-	-	-
Unigene24134_AB-Unigene1078_NB1	7482	2766	7081	30.4308	77.8742	1.3556	Up	0	0	PREDICTED: laminin subunit gamma-1-like isoform 3 [Acyrthosiphon pisum]	K05635	laminin, gamma 1	GO:0044767;GO:0007275//multicellular organismal development;GO:0009653//anatomical structure morphogenesis	-	GO:0005605//basal lamina
Unigene22689_AB-Unigene18134_NB1	1118	68	174	5.0066	12.8063	1.355	Up	4.83E-12	9.14E-11	Erk1/2 [Bemisia tabaci]	K04371	extracellular signal-regulated kinase 1/2 [EC:2.7.11.24]	GO:0050853//B cell receptor signaling pathway;GO:0070371//ERK1 and ERK2 cascade;GO:0033598//mammary gland epithelial cell proliferation;GO:0007369//gastrulation;GO:0045596//negative regulation of cell differentiation;GO:0006974//response to DNA damage stimulus;GO:0031663//lipopolysaccharide-mediated signaling pathway;GO:0060716//labyrinthine layer blood vessel development;GO:0019858//cytosine met…	GO:0001784//phosphotyrosine binding;GO:0019902//phosphatase binding;GO:0004707//MAP kinase activity;GO:0008353//RNA polymerase II carboxy-terminal domain kinase activity;GO:0005524//ATP binding	GO:0031143//pseudopodium;GO:0015630//microtubule cytoskeleton;GO:0005829//cytosol;GO:0005634//nucleus;GO:0005739//mitochondrion
Unigene19607_AB-CL6053.Contig1_NB1	1076	18	46	1.377	3.5177	1.3531	Up	4.25E-04	3.26E-03	PREDICTED: hypothetical protein LOC100679970 [Nasonia vitripennis]	--	--	-	-	-
Unigene16267_AB-CL3574.Contig1_NB1	2873	96	245	2.7505	7.0169	1.3511	Up	2.64E-16	6.50E-15	PREDICTED: DNA ligase 4-like [Acyrthosiphon pisum]	K10777	DNA ligase 4 [EC:6.5.1.1]	GO:0033151//V(D)J recombination;GO:0006302//double-strand break repair;GO:0006266//DNA ligation;GO:0030154//cell differentiation;GO:0050794//regulation of cellular process;GO:0044767	GO:0016874//ligase activity;GO:0005488//binding	GO:0044428//nuclear part;GO:0043234//protein complex
CL5019.Contig1_AB-Unigene17163_NB1	264	20	51	6.236	15.8958	1.35	Up	2.09E-04	1.71E-03	--	--	--	-	-	-
Unigene14878_AB-Unigene7279_NB1	435	20	51	3.7846	9.6471	1.35	Up	2.09E-04	1.71E-03	--	--	--	-	-	-
Unigene8005_AB-Unigene29004_NB1	437	20	51	3.7673	9.603	1.35	Up	2.09E-04	1.71E-03	--	--	--	-	-	-
Unigene837_AB-CL1488.Contig1_NB1	956	82	209	7.0605	17.9889	1.3493	Up	4.26E-14	9.22E-13	--	--	--	-	-	-
Unigene22331_AB-CL4798.Contig1_NB1	405	31	79	6.3007	16.0505	1.349	Up	3.72E-06	4.02E-05	--	--	--	-	-	-
CL4844.Contig1_AB-Unigene5449_NB1	939	121	308	10.6071	26.9899	1.3474	Up	4.95E-20	1.45E-18	PREDICTED: hypothetical protein LOC100161301 [Acyrthosiphon pisum]	K14559	U3 small nucleolar RNA-associated protein MPP10	-	-	-
Unigene18300_AB-Unigene19196_NB1	842	412	1046	40.2776	102.2201	1.3436	Up	7.35E-64	5.75E-62	--	--	--	-	-	-
Unigene9927_AB-Unigene4129_NB1	762	28	71	3.0247	7.6669	1.3419	Up	1.27E-05	1.27E-04	PREDICTED: alpha-tocopherol transfer protein-like [Acyrthosiphon pisum]	K10693	E3 ubiquitin-protein ligase MYCBP2 [EC:6.3.2.19]	-	-	-
CL17.Contig1_AB-Unigene4710_NB1	654	28	71	3.5242	8.933	1.3418	Up	1.27E-05	1.27E-04	--	--	--	-	-	-
CL4779.Contig2_AB-CL5796.Contig1_NB1	4293	28	71	0.5369	1.3609	1.3418	Up	1.27E-05	1.27E-04	conserved hypothetical protein [Pediculus humanus corporis] >gi|212512012|gb|EEB14859.1| conserved hypothetical protein [Pediculus humanus corporis]	K14005	protein transport protein SEC31	-	-	-
Unigene8943_AB-CL6134.Contig1_NB1	948	247	626	21.447	54.3354	1.3411	Up	8.36E-39	4.31E-37	--	--	--	-	-	-
Unigene17921_AB-Unigene14459_NB1	2905	58	147	1.6435	4.1638	1.3411	Up	2.99E-10	4.93E-09	Phosphatidylinositol-3,4,5-trisphosphate 3-phosphatase PTEN [Harpegnathos saltator]	K01110	phosphatidylinositol-3,4,5-trisphosphate 3-phosphatase [EC:3.1.3.67]	GO:0006470//protein dephosphorylation	GO:0004721//phosphoprotein phosphatase activity	-
Unigene13287_AB-Unigene10925_NB1	405	30	76	6.0974	15.441	1.3405	Up	6.33E-06	6.61E-05	PREDICTED: hypothetical protein LOC100160456 [Acyrthosiphon pisum]	--	--	-	-	-
Unigene16245_AB-Unigene10031_NB1	496	17	43	2.8213	7.1335	1.3383	Up	7.34E-04	5.30E-03	--	--	--	-	-	-
Unigene24551_AB-Unigene10717_NB1	293	36	91	10.1138	25.5559	1.3373	Up	7.97E-07	9.44E-06	--	--	--	-	-	-
Unigene1683_AB-Unigene10441_NB1	1285	72	182	4.6122	11.6543	1.3373	Up	2.60E-12	5.00E-11	PREDICTED: protein inscuteable homolog [Acyrthosiphon pisum]	K13172	serine/arginine repetitive matrix protein 2	GO:0030154//cell differentiation;GO:0048731	-	GO:0044464//cell part
CL2069.Contig2_AB-CL2210.Contig2_NB1	2187	592	1496	22.2819	56.2859	1.3369	Up	7.21E-90	7.67E-88	hypothetical protein KGM_20123 [Danaus plexippus]	K11294	nucleolin	-	-	-
Unigene19285_AB-Unigene9964_NB1	393	19	48	3.9796	10.05	1.3365	Up	3.60E-04	2.80E-03	--	--	--	-	-	-
Unigene24849_AB-Unigene15372_NB1	456	19	48	3.4298	8.6615	1.3365	Up	3.60E-04	2.80E-03	hypothetical protein CAPTEDRAFT_198072 [Capitella teleta]	--	--	GO:0007283//spermatogenesis;GO:0051298//centrosome duplication;GO:0000280//nuclear division;GO:0007052//mitotic spindle organization;GO:0040016//embryonic cleavage	-	GO:0005813//centrosome
Unigene11623_AB-Unigene8068_NB1	447	464	1172	85.4455	215.7431	1.3362	Up	9.48E-71	8.16E-69	PREDICTED: hypothetical protein LOC100159524 [Acyrthosiphon pisum]	K15626	nuclear protein, 1	GO:0006979//response to oxidative stress	-	-
Unigene19236_AB-Unigene14661_NB1	1730	99	250	4.7105	11.8908	1.3359	Up	2.40E-16	5.92E-15	PREDICTED: hypothetical protein LOC100162794 [Acyrthosiphon pisum]	K11459	polycomb group RING finger protein 4	-	-	-
Unigene15034_AB-Unigene16415_NB1	918	143	361	12.8225	32.358	1.3354	Up	6.40E-23	2.12E-21	--	--	--	-	-	-
CL3401.Contig1_AB-Unigene29050_NB1	463	21	53	3.7335	9.4192	1.3351	Up	1.77E-04	1.47E-03	PREDICTED: bestrophin-3-like isoform 1 [Acyrthosiphon pisum]	K13881	bestrophin-4	-	-	GO:0005777//peroxisome
Unigene20671_AB-Unigene12378_NB1	493	21	53	3.5063	8.846	1.3351	Up	1.77E-04	1.47E-03	PREDICTED: zinc finger protein 131-like [Acyrthosiphon pisum]	K02174	broad	-	-	-
Unigene14401_AB-Unigene16158_NB1	517	21	53	3.3435	8.4353	1.3351	Up	1.77E-04	1.47E-03	PREDICTED: similar to TATA-binding protein-associated factor 172 [Tribolium castaneum] >gi|270011757|gb|EFA08205.1| hypothetical protein TcasGA2_TC005832 [Tribolium castaneum]	K15192	TATA-binding protein-associated factor [EC:3.6.4.-]	-	GO:0097159//organic cyclic compound binding;GO:1901363	-
Unigene14228_AB-Unigene28456_NB1	529	21	53	3.2677	8.244	1.3351	Up	1.77E-04	1.47E-03	--	--	--	-	-	-
Unigene17680_AB-Unigene10219_NB1	702	25	63	2.9314	7.3845	1.3329	Up	4.35E-05	4.00E-04	PREDICTED: zinc finger protein Xfin-like [Apis mellifera]	K09228	KRAB domain-containing zinc finger protein	-	-	-
Unigene8343_AB-CL5408.Contig2_NB1	1582	29	73	1.5089	3.7969	1.3313	Up	1.08E-05	1.09E-04	2-deoxyglucose-6-phosphate phosphatase, putative [Pediculus humanus corporis] >gi|212506798|gb|EEB10900.1| 2-deoxyglucose-6-phosphate phosphatase, putative [Pediculus humanus corporis]	--	--	GO:0042060//wound healing	-	-
Unigene21913_AB-CL2209.Contig2_NB1	1592	31	78	1.6029	4.0315	1.3306	Up	5.39E-06	5.69E-05	PREDICTED: methyltransferase-like protein 21D-like [Nasonia vitripennis]	--	--	-	-	-
Unigene15694_AB-Unigene17054_NB1	734	132	332	14.8032	37.2185	1.3301	Up	4.40E-21	1.35E-19	hypothetical protein TcasGA2_TC011150 [Tribolium castaneum]	--	--	-	-	-
Unigene5641_AB-Unigene5683_NB1	944	72	181	6.2783	15.777	1.3294	Up	3.74E-12	7.11E-11	--	--	--	-	-	-
CL4588.Contig1_AB-Unigene12840_NB1	888	45	113	4.1714	10.4709	1.3278	Up	4.36E-08	5.94E-07	PREDICTED: LOW QUALITY PROTEIN: ectonucleotide pyrophosphatase/phosphodiesterase family member 5-like [Megachile rotundata]	K01175	[EC:3.1.-.-]	-	GO:0016787//hydrolase activity	-
Unigene14675_AB-Unigene14314_NB1	856	77	193	7.4045	18.5524	1.3251	Up	8.27E-13	1.65E-11	Alpha-1,3-mannosyltransferase ALG2 [Harpegnathos saltator]	K03843	alpha-1,3/alpha-1,6-mannosyltransferase [EC:2.4.1.132 2.4.1.257]	-	GO:0004376//glycolipid mannosyltransferase activity	GO:0005811//lipid particle
Unigene12180_AB-Unigene10340_NB1	332	18	45	4.4629	11.153	1.3214	Up	6.21E-04	4.56E-03	PREDICTED: similar to tyrosine-protein phosphatase non-receptor type 23 [Tribolium castaneum]	K01104	protein-tyrosine phosphatase [EC:3.1.3.48]	-	GO:0016787//hydrolase activity	-
Unigene17645_AB-Unigene1633_NB1	413	36	90	7.1752	17.9312	1.3214	Up	1.15E-06	1.34E-05	--	--	--	-	-	-
Unigene298_AB-Unigene26860_NB1	1140	50	125	3.6103	9.0224	1.3214	Up	9.48E-09	1.37E-07	GH24396 [Drosophila grimshawi] >gi|193892941|gb|EDV91807.1| GH24396 [Drosophila grimshawi]	--	--	-	-	-
CL5458.Contig2_AB-CL5260.Contig2_NB1	1224	18	45	1.2105	3.0252	1.3214	Up	6.21E-04	4.56E-03	PREDICTED: polyadenylate-binding protein-interacting protein 1-like [Apis mellifera]	--	--	-	-	-
Unigene20579_AB-CL5917.Contig2_NB1	1437	250	625	14.3206	35.7882	1.3214	Up	6.56E-38	3.31E-36	DNA-directed RNA polymerase III subunit F, putative [Pediculus humanus corporis] >gi|212517075|gb|EEB19012.1| DNA-directed RNA polymerase III subunit F, putative [Pediculus humanus corporis]	K03025	DNA-directed RNA polymerase III subunit RPC6	GO:0006383//transcription from RNA polymerase III promoter;GO:0022008//neurogenesis	GO:0003899//DNA-directed RNA polymerase activity	GO:0005666//DNA-directed RNA polymerase III complex
Unigene21573_AB-Unigene21967_NB1	1388	411	1024	24.3742	60.7054	1.3165	Up	1.13E-60	8.44E-59	--	--	--	-	-	-
Unigene17125_AB-Unigene13202_NB1	734	47	117	5.2708	13.1162	1.3153	Up	3.17E-08	4.38E-07	--	--	--	-	-	-
Unigene20688_AB-Unigene15010_NB1	898	47	117	4.3082	10.7208	1.3153	Up	3.17E-08	4.37E-07	--	--	--	-	-	-
Unigene18192_AB-Unigene28992_NB1	944	39	97	3.4007	8.4551	1.314	Up	4.93E-07	5.96E-06	sulfatase-1, sulf-1, putative [Pediculus humanus corporis] >gi|212506773|gb|EEB10875.1| sulfatase-1, sulf-1, putative [Pediculus humanus corporis]	K14607	extracellular sulfatase Sulf [EC:3.1.6.-]	GO:0045879//negative regulation of smoothened signaling pathway;GO:0045880//positive regulation of smoothened signaling pathway;GO:0042059//negative regulation of epidermal growth factor receptor signaling pathway;GO:0017015//regulation of transforming growth factor beta receptor signaling pathway;GO:0030111//regulation of Wnt receptor signaling pathway;GO:0007389//pattern specification process	GO:0008484//sulfuric ester hydrolase activity	GO:0044464//cell part
Unigene15972_AB-Unigene6327_NB1	665	33	82	4.0848	10.1463	1.3126	Up	3.90E-06	4.19E-05	PREDICTED: kinesin-associated protein 3-like [Bombus impatiens]	--	--	-	-	-
Unigene9874_AB-Unigene9605_NB1	602	29	72	3.9653	9.8413	1.3114	Up	1.56E-05	1.54E-04	--	--	--	-	-	-
Unigene906_AB-Unigene712_NB1	2429	943	2341	31.9568	79.3032	1.3113	Up	1.67E-135	2.60E-133	glycosyl-phosphatidyl-inositol-anchored protein [Danaus plexippus]	K13100	pre-mRNA-splicing factor CWC22	-	-	-
CL5807.Contig2_AB-CL4462.Contig2_NB1	1665	54	134	2.6697	6.6223	1.3107	Up	3.49E-09	5.26E-08	putative 3-hydroxyacyl-coa dehyrogenase [Danaus plexippus]	K00022	3-hydroxyacyl-CoA dehydrogenase [EC:1.1.1.35]	GO:0006631//fatty acid metabolic process;GO:0055114//oxidation-reduction process	GO:0070403//NAD+ binding;GO:0003857//3-hydroxyacyl-CoA dehydrogenase activity	-
CL150.Contig2_AB-CL385.Contig1_NB1	1633	77	191	3.8814	9.6242	1.3101	Up	1.70E-12	3.32E-11	PREDICTED: iron/zinc purple acid phosphatase-like protein-like [Acyrthosiphon pisum]	K15456	protein KTI12	-	GO:0016787//hydrolase activity	-
Unigene8629_AB-Unigene2420_NB1	583	25	62	3.5298	8.7506	1.3098	Up	6.32E-05	5.65E-04	PREDICTED: serine/threonine-protein kinase pelle-like [Acyrthosiphon pisum]	K08286	protein-serine/threonine kinase [EC:2.7.11.-]	GO:0006468//protein phosphorylation	GO:0004674//protein serine/threonine kinase activity;GO:0000166//nucleotide binding	-
Unigene14921_AB-Unigene14046_NB1	929	48	119	4.2531	10.5402	1.3093	Up	2.70E-08	3.76E-07	PREDICTED: UDP-glucuronosyltransferase 1-7-like [Acyrthosiphon pisum]	K00699	glucuronosyltransferase [EC:2.4.1.17]	-	-	-
Unigene24946_AB-Unigene3763_NB1	607	23	57	3.119	7.7269	1.3088	Up	1.27E-04	1.08E-03	hypothetical protein TcasGA2_TC015661 [Tribolium castaneum]	K10606	E3 ubiquitin-protein ligase FANCL [EC:6.3.2.19]	GO:0044763;GO:0008152//metabolic process	GO:0005488//binding	GO:0044424//intracellular part
Unigene16392_AB-Unigene14523_NB1	433	21	52	3.9922	9.8817	1.3076	Up	2.58E-04	2.07E-03	conserved hypothetical protein [Pediculus humanus corporis] >gi|212516665|gb|EEB18651.1| conserved hypothetical protein [Pediculus humanus corporis]	K06825	fibrillin 1	-	-	-
CL1941.Contig1_AB-Unigene8362_NB1	2550	147	364	4.7452	11.7457	1.3076	Up	2.07E-22	6.73E-21	hypothetical protein TcasGA2_TC009548 [Tribolium castaneum]	K04550	low density lipoprotein-related protein 1 (alpha-2-macroglobulin receptor)	-	-	-
Unigene18494_AB-Unigene19698_NB1	1994	986	2437	40.7034	100.5651	1.3049	Up	6.13E-140	9.85E-138	PREDICTED: dihydropteridine reductase-like [Bombus impatiens]	K00357	dihydropteridine reductase [EC:1.5.1.34]	GO:0055114//oxidation-reduction process	GO:0004155//6,7-dihydropteridine reductase activity;GO:0000166//nucleotide binding	-
Unigene24017_AB-Unigene6434_NB1	336	17	42	4.1647	10.2855	1.3043	Up	1.07E-03	7.42E-03	organic cation transporter protein [Culex quinquefasciatus] >gi|167867873|gb|EDS31256.1| organic cation transporter protein [Culex quinquefasciatus]	K08202	MFS transporter, OCT family, solute carrier family 22 (organic cation transporter), member 4/5	GO:0030307//positive regulation of cell growth;GO:0040018//positive regulation of multicellular organism growth;GO:0015695//organic cation transport;GO:0006915//apoptotic process;GO:0007390//germ-band shortening	GO:0015101//organic cation transmembrane transporter activity	GO:0016021//integral to membrane
Unigene24775_AB-Unigene10920_NB1	717	49	121	5.6254	13.8862	1.3036	Up	2.30E-08	3.22E-07	--	--	--	-	-	-
CL5815.Contig1_AB-Unigene17496_NB1	447	32	79	5.8928	14.5424	1.3032	Up	6.63E-06	6.90E-05	--	--	--	-	-	-
Unigene14869_AB-Unigene29420_NB1	713	32	79	3.6944	9.1171	1.3032	Up	6.63E-06	6.89E-05	Putative DNA helicase Ino80 [Acromyrmex echinatior]	K11665	DNA helicase INO80 [EC:3.6.4.12]	-	GO:0005524//ATP binding;GO:0004386//helicase activity;GO:0003677//DNA binding	-
Unigene13550_AB-Unigene25557_NB1	839	73	180	7.1621	17.6534	1.3015	Up	9.44E-12	1.75E-10	--	--	--	-	-	-
Unigene8008_AB-Unigene25821_NB1	1310	73	180	4.587	11.3062	1.3015	Up	9.44E-12	1.75E-10	proteophosphoglycan ppg1 [Leishmania mexicana MHOM/GT/2001/U1103] >gi|322495303|emb|CBZ30607.1| proteophosphoglycan ppg1 [Leishmania mexicana MHOM/GT/2001/U1103]	K12811	ATP-dependent RNA helicase DDX46/PRP5 [EC:3.6.4.13]	-	-	-
Unigene13878_AB-Unigene27014_NB1	558	26	64	3.8355	9.4376	1.299	Up	5.35E-05	4.86E-04	--	--	--	-	-	-
Unigene21117_AB-Unigene21101_NB1	850	144	354	13.9451	34.269	1.2971	Up	1.38E-21	4.32E-20	PREDICTED: hypothetical protein LOC100167617 [Acyrthosiphon pisum]	--	--	-	-	-
CL185.Contig1_AB-Unigene352_NB1	479	35	86	6.0147	14.7734	1.2964	Up	2.82E-06	3.10E-05	PREDICTED: cyclin-K [Apis mellifera]	--	--	GO:0022008//neurogenesis;GO:0006355//regulation of transcription, DNA-dependent;GO:0000079//regulation of cyclin-dependent protein serine/threonine kinase activity	GO:0019901//protein kinase binding;GO:0016538//cyclin-dependent protein kinase regulator activity	-
Unigene17915_AB-Unigene8175_NB1	1240	81	199	5.377	13.2053	1.2962	Up	9.02E-13	1.80E-11	PREDICTED: maltase 1-like [Acyrthosiphon pisum]	K01187	alpha-glucosidase [EC:3.2.1.20]	-	GO:0003824//catalytic activity	-
Unigene16091_AB-Unigene2489_NB1	519	22	54	3.4893	8.5614	1.2949	Up	2.18E-04	1.78E-03	hypothetical protein TcasGA2_TC013347 [Tribolium castaneum]	K10846	DNA excision repair protein ERCC-5	GO:0090304	GO:0016788//hydrolase activity, acting on ester bonds	-
Unigene5533_AB-Unigene5493_NB1	777	480	1178	50.8509	124.7502	1.2947	Up	8.40E-68	6.97E-66	PREDICTED: WD repeat-containing protein 55 homolog [Nasonia vitripennis]	K13109	IK cytokine	-	-	-
Unigene24230_AB-Unigene23747_NB1	651	62	152	7.8395	19.2123	1.2932	Up	4.71E-10	7.63E-09	2&apos;,5&apos;-phosphodiesterase 12 [Camponotus floridanus]	--	--	-	-	-
Unigene24009_AB-Unigene14720_NB1	767	856	2098	91.8665	225.0749	1.2928	Up	4.90E-119	6.68E-117	--	--	--	-	-	-
CL1483.Contig3_AB-CL5118.Contig4_NB1	2300	122	299	4.3663	10.697	1.2927	Up	2.22E-18	6.07E-17	phosphatidylethanolamine-binding protein, putative [Pediculus humanus corporis] >gi|212513864|gb|EEB16280.1| phosphatidylethanolamine-binding protein, putative [Pediculus humanus corporis]	K14802	phospholipid-transporting ATPase [EC:3.6.3.1]	-	-	-
CL810.Contig1_AB-Unigene15760_NB1	298	20	49	5.5245	13.53	1.2922	Up	4.43E-04	3.39E-03	--	--	--	-	-	-
Unigene1002_AB-Unigene5180_NB1	391	20	49	4.2105	10.3118	1.2922	Up	4.43E-04	3.39E-03	sodium-driven chloride bicarbonate exchanger, putative [Pediculus humanus corporis] >gi|212507123|gb|EEB11139.1| sodium-driven chloride bicarbonate exchanger, putative [Pediculus humanus corporis]	K13858	solute carrier family 4 (sodium bicarbonate cotransporter), member 7	GO:0015992//proton transport;GO:0015701//bicarbonate transport;GO:0006814//sodium ion transport;GO:0006821//chloride transport	GO:0005452//inorganic anion exchanger activity;GO:0008510//sodium:bicarbonate symporter activity	GO:0005886//plasma membrane;GO:0016021//integral to membrane
Unigene11893_AB-Unigene16719_NB1	1285	347	850	22.2282	54.4293	1.292	Up	2.93E-49	1.85E-47	PREDICTED: constitutive coactivator of peroxisome proliferator-activated receptor gamma, partial [Sarcophilus harrisii]	--	--	-	-	-
Unigene24218_AB-Unigene8092_NB1	1200	67	164	4.5959	11.2455	1.2909	Up	1.03E-10	1.77E-09	isovaleryl coenzyme A dehydrogenase [Bombyx mori] >gi|208609173|dbj|BAG72196.1| isovaleryl coenzyme A dehydrogenase [Bombyx mori] >gi|209172195|dbj|BAG74561.1| isovaleryl Coenzyme A dehydrogenase [Bombyx mori]	K00253	isovaleryl-CoA dehydrogenase [EC:1.3.8.4]	GO:0055114//oxidation-reduction process	GO:0050660//flavin adenine dinucleotide binding;GO:0008470//isovaleryl-CoA dehydrogenase activity	-
Unigene21825_AB-Unigene22437_NB1	1287	76	186	4.8609	11.8919	1.2907	Up	5.85E-12	1.10E-10	Ankyrin-2 [Camponotus floridanus]	K11865	protein MYSM1	-	-	-
Unigene12692_AB-Unigene5276_NB1	1227	83	203	5.5682	13.6135	1.2898	Up	6.55E-13	1.32E-11	--	--	--	-	-	-
Unigene14803_AB-Unigene13112_NB1	414	72	176	14.3156	34.9808	1.289	Up	2.26E-11	4.08E-10	--	--	--	-	-	-
CL5949.Contig2_AB-Unigene14559_NB1	4084	27	66	0.5442	1.3298	1.289	Up	4.53E-05	4.15E-04	PREDICTED: hypothetical protein LOC100160261 [Acyrthosiphon pisum]	K00280	lysyl oxidase-like protein 2/3/4 [EC:1.4.3.-]	GO:0007614//short-term memory;GO:0007616//long-term memory	GO:0003824//catalytic activity	-
Unigene21017_AB-Unigene6919_NB1	592	25	61	3.4761	8.4786	1.2864	Up	9.13E-05	7.95E-04	--	--	--	-	-	-
Unigene297_AB-CL3989.Contig1_NB1	3343	377	919	9.2829	22.6202	1.285	Up	1.10E-52	7.41E-51	PREDICTED: similar to CG7120 CG7120-PA [Tribolium castaneum] >gi|270014094|gb|EFA10542.1| hypothetical protein TcasGA2_TC012797 [Tribolium castaneum]	K10955	intestinal mucin-2	-	-	-
Unigene22799_AB-Unigene19327_NB1	5528	451	1099	6.7156	16.3586	1.2845	Up	1.28E-62	9.76E-61	PREDICTED: ubiquitin-conjugating enzyme E2 O-like [Megachile rotundata]	K10581	ubiquitin-conjugating enzyme E2 O [EC:6.3.2.19]	-	-	-
Unigene16279_AB-Unigene8358_NB1	422	23	56	4.4864	10.9192	1.2832	Up	1.84E-04	1.52E-03	--	--	--	-	-	-
CL14.Contig28_AB-Unigene7809_NB1	420	30	73	5.8796	14.3018	1.2824	Up	1.91E-05	1.87E-04	--	--	--	-	-	-
Unigene17128_AB-Unigene12380_NB1	552	30	73	4.4736	10.8818	1.2824	Up	1.91E-05	1.86E-04	--	--	--	-	-	-
Unigene15641_AB-Unigene25073_NB1	239	37	90	12.7433	30.9857	1.2819	Up	2.03E-06	2.27E-05	hypothetical protein SINV_06282 [Solenopsis invicta]	K13443	Niemann-Pick C2 protein	-	-	-
Unigene21026_AB-Unigene22766_NB1	1631	44	107	2.2206	5.3982	1.2815	Up	2.19E-07	2.76E-06	--	--	--	-	-	-
CL2203.Contig1_AB-Unigene18543_NB1	772	58	141	6.1843	15.0286	1.281	Up	2.62E-09	4.00E-08	--	--	--	-	-	-
CL3871.Contig1_AB-Unigene19257_NB1	360	65	158	14.8624	36.1137	1.2809	Up	2.90E-10	4.79E-09	--	--	--	-	-	-
Unigene24121_AB-Unigene17278_NB1	1207	98	238	6.6834	16.2251	1.2796	Up	1.01E-14	2.26E-13	PREDICTED: similar to CG17816 CG17816-PG [Tribolium castaneum]	K04574	neurofilament heavy polypeptide	-	-	-
CL1149.Contig2_AB-CL2883.Contig1_NB1	1304	28	68	1.7675	4.2909	1.2796	Up	3.83E-05	3.56E-04	PREDICTED: UPF0532 protein CG3570-like [Acyrthosiphon pisum]	--	--	-	-	-
CL5675.Contig2_AB-CL2069.Contig1_NB1	1970	26	63	1.0864	2.6314	1.2763	Up	7.71E-05	6.79E-04	--	--	--	-	-	-
Unigene24519_AB-Unigene24980_NB1	298	38	92	10.4965	25.4032	1.2751	Up	1.72E-06	1.95E-05	--	--	--	-	-	-
CL1540.Contig1_AB-CL3420.Contig3_NB1	5081	57	138	0.9234	2.2348	1.2751	Up	4.40E-09	6.56E-08	PREDICTED: putative inorganic phosphate cotransporter-like isoform 2 [Acyrthosiphon pisum] >gi|328709273|ref|XP_003243917.1| PREDICTED: putative inorganic phosphate cotransporter-like isoform 3 [Acyrthosiphon pisum]	K08193	MFS transporter, ACS family, solute carrier family 17 (sodium-dependent inorganic phosphate cotransporter), other	GO:0055085//transmembrane transport	-	GO:0016021//integral to membrane
Unigene19278_AB-Unigene20763_NB1	710	31	75	3.594	8.692	1.2741	Up	1.62E-05	1.59E-04	Adaptin ear-binding coat-associated protein 1 [Crassostrea gigas]	--	--	-	-	-
Unigene7233_AB-Unigene29476_NB1	594	24	58	3.3259	8.0345	1.2725	Up	1.56E-04	1.30E-03	--	--	--	-	-	-
Unigene22505_AB-Unigene10737_NB1	851	53	128	5.1265	12.3765	1.2716	Up	1.72E-08	2.44E-07	PREDICTED: hypothetical protein LOC100120262 [Nasonia vitripennis]	K06724	neuropilin 1	-	-	-
CL3158.Contig1_AB-Unigene21164_NB1	1582	172	415	8.9495	21.5853	1.2702	Up	2.77E-24	9.63E-23	PREDICTED: protein LSM14 homolog B-like [Bombus terrestris]	K05212	glutamate [NMDA] receptor subunit epsilon-4	GO:0044763	-	GO:0043229//intracellular organelle;GO:0044444//cytoplasmic part
Unigene16372_AB-Unigene7580_NB1	383	37	89	7.9521	19.1209	1.2657	Up	2.90E-06	3.19E-05	--	--	--	-	-	-
Unigene19111_AB-Unigene18986_NB1	723	134	322	15.2562	36.6467	1.2643	Up	4.62E-19	1.30E-17	--	--	--	-	-	-
Unigene20438_AB-Unigene18524_NB1	1545	167	401	8.8975	21.3566	1.2632	Up	2.49E-23	8.37E-22	PREDICTED: BRCA1-associated protein-like [Bombus terrestris]	K10632	BRCA1-associated protein [EC:6.3.2.19]	-	GO:0046872//metal ion binding	-
CL4943.Contig1_AB-CL2905.Contig1_NB1	307	35	84	9.3844	22.5143	1.2625	Up	5.79E-06	6.07E-05	--	--	--	-	-	-
Unigene15581_AB-Unigene22339_NB1	326	20	48	5.05	12.1155	1.2625	Up	6.40E-04	4.68E-03	--	--	--	-	-	-
Unigene16195_AB-Unigene30863_NB1	495	20	48	3.3259	7.9791	1.2625	Up	6.40E-04	4.68E-03	--	--	--	-	-	-
Unigene10324_AB-Unigene29738_NB1	524	20	48	3.1418	7.5375	1.2625	Up	6.40E-04	4.68E-03	PREDICTED: hypothetical protein LOC100749060 [Bombus impatiens]	K09228	KRAB domain-containing zinc finger protein	-	GO:0008270//zinc ion binding;GO:0003676//nucleic acid binding	GO:0005622//intracellular
Unigene21747_AB-CL5040.Contig1_NB1	713	70	168	8.0814	19.3882	1.2625	Up	1.29E-10	2.19E-09	--	--	--	-	-	-
CL550.Contig4_AB-CL1974.Contig3_NB1	1554	40	96	2.1188	5.0832	1.2625	Up	1.23E-06	1.42E-05	Lysosomal acid phosphatase precursor, putative [Pediculus humanus corporis] >gi|212515738|gb|EEB17828.1| Lysosomal acid phosphatase precursor, putative [Pediculus humanus corporis]	K14410	acid phosphatase [EC:3.1.3.2]	-	-	-
Unigene20687_AB-Unigene18514_NB1	1923	100	240	4.2805	10.2695	1.2625	Up	1.48E-14	3.28E-13	PREDICTED: pancreatic lipase-related protein 2-like [Acyrthosiphon pisum]	K01046	triacylglycerol lipase [EC:3.1.1.3]	-	GO:0052689	-
Unigene306_AB-Unigene994_NB1	5066	427	1024	6.9381	16.6323	1.2614	Up	6.90E-57	4.91E-55	PREDICTED: sodium- and chloride-dependent glycine transporter 2-like isoform 3 [Acyrthosiphon pisum]	K05336	solute carrier family 6 (neurotransmitter transporter), invertebrate	GO:0006633//fatty acid biosynthetic process	GO:0004314//[acyl-carrier-protein] S-malonyltransferase activity	GO:0005739//mitochondrion
CL188.Contig1_AB-CL1888.Contig1_NB1	2478	161	386	5.3481	12.8175	1.261	Up	1.85E-22	6.02E-21	conserved hypothetical protein [Pediculus humanus corporis] >gi|212514068|gb|EEB16448.1| conserved hypothetical protein [Pediculus humanus corporis]	K12171	E3 ubiquitin-protein ligase SH3RF [EC:6.3.2.19]	-	-	-
Unigene14268_AB-Unigene17567_NB1	1754	116	278	5.4439	13.0416	1.2604	Up	1.37E-16	3.43E-15	PREDICTED: BTB (POZ) domain containing 2-like [Saccoglossus kowalevskii]	K10477	BTB/POZ domain-containing protein 1/2	-	-	-
Unigene1486_AB-Unigene140_NB1	5523	3317	7949	49.4367	118.428	1.2604	Up	0	0	hypothetical protein DAPPUDRAFT_300823 [Daphnia pulex]	K05636	laminin, beta 1	GO:0016477//cell migration;GO:0009653//anatomical structure morphogenesis;GO:0008406//gonad development;GO:0070831//basement membrane assembly	GO:0003824//catalytic activity	GO:0005605//basal lamina
Unigene22587_AB-Unigene1725_NB1	1551	575	1376	30.5165	73.0001	1.2583	Up	1.52E-75	1.39E-73	--	--	--	-	-	-
Unigene15965_AB-Unigene14503_NB1	505	28	67	4.564	10.9169	1.2582	Up	5.50E-05	4.98E-04	PREDICTED: probable protein phosphatase 2C T23F11.1-like [Acyrthosiphon pisum]	K14803	protein phosphatase 2C homolog 2/3 [EC:3.1.3.16]	GO:0006470//protein dephosphorylation	GO:0046872//metal ion binding;GO:0004722//protein serine/threonine phosphatase activity	-
CL3186.Contig3_AB-Unigene29106_NB1	972	46	110	3.8956	9.312	1.2572	Up	2.24E-07	2.83E-06	PREDICTED: E3 ubiquitin-protein ligase SMURF2-like isoform 2 [Megachile rotundata]	K04678	E3 ubiquitin ligase SMURF1/2 [EC:6.3.2.19]	GO:0006464//cellular protein modification process	GO:0016874//ligase activity	GO:0016020//membrane;GO:0044424//intracellular part
Unigene22345_AB-Unigene20648_NB1	268	18	43	5.5286	13.2023	1.2558	Up	1.31E-03	8.89E-03	--	--	--	-	-	-
Unigene17122_AB-Unigene9933_NB1	289	18	43	5.1269	12.243	1.2558	Up	1.31E-03	8.89E-03	--	--	--	-	-	-
Unigene25220_AB-Unigene2984_NB1	495	18	43	2.9933	7.1479	1.2558	Up	1.31E-03	8.89E-03	--	--	--	-	-	-
Unigene1181_AB-Unigene20095_NB1	1440	198	473	11.3183	27.0281	1.2558	Up	5.32E-27	2.01E-25	PREDICTED: WD repeat-containing protein 18-like [Acyrthosiphon pisum]	K14829	pre-rRNA-processing protein IPI3	GO:0007275//multicellular organismal development	-	-
Unigene20471_AB-Unigene16965_NB1	4665	637	1521	11.24	26.8284	1.2551	Up	5.47E-83	5.41E-81	hypothetical protein KGM_05260 [Danaus plexippus]	K01886	glutaminyl-tRNA synthetase [EC:6.1.1.18]	GO:0006425//glutaminyl-tRNA aminoacylation	GO:0004819//glutamine-tRNA ligase activity;GO:0005524//ATP binding	GO:0005875//microtubule associated complex;GO:0005737//cytoplasm
Unigene14903_AB-Unigene16783_NB1	1946	168	401	7.1063	16.9558	1.2546	Up	4.24E-23	1.41E-21	--	--	--	-	-	-
Unigene5337_AB-Unigene6993_NB1	748	39	93	4.2918	10.2305	1.2532	Up	2.08E-06	2.32E-05	--	--	--	-	-	-
Unigene24926_AB-Unigene28395_NB1	717	34	81	3.9034	9.2957	1.2518	Up	9.78E-06	9.93E-05	cytochrome P450 [Bemisia tabaci]	K15002	cytochrome P450, family 6 [EC:1.14.-.-]	-	-	-
Unigene18330_AB-Unigene26207_NB1	365	21	50	4.7359	11.2718	1.251	Up	5.38E-04	3.99E-03	--	K10407	kinesin light chain	-	-	-
Unigene21897_AB-CL6352.Contig2_NB1	1187	21	50	1.4563	3.4661	1.251	Up	5.38E-04	3.99E-03	GI24413 [Drosophila mojavensis] >gi|193915849|gb|EDW14716.1| GI24413 [Drosophila mojavensis]	K14802	phospholipid-transporting ATPase [EC:3.6.3.1]	-	-	-
CL3423.Contig2_AB-CL5271.Contig2_NB1	1508	21	50	1.1463	2.7283	1.251	Up	5.38E-04	3.99E-03	--	--	--	-	-	-
CL3021.Contig2_AB-CL335.Contig12_NB1	1810	42	100	1.9101	4.5461	1.251	Up	8.84E-07	1.04E-05	Endophilin-A [Camponotus floridanus]	K11247	endophilin-A	GO:0007269//neurotransmitter secretion;GO:0050803//regulation of synapse structure and activity;GO:0048488//synaptic vesicle endocytosis	GO:0042171//lysophosphatidic acid acyltransferase activity	GO:0005737//cytoplasm;GO:0016020//membrane
Unigene15942_AB-Unigene17905_NB1	1178	344	819	24.0376	57.2078	1.2509	Up	2.82E-45	1.64E-43	PREDICTED: uncharacterized protein K02A2.6-like [Xenopus (Silurana) tropicalis]	K13098	RNA-binding protein FUS	-	-	-
CL5084.Contig1_AB-Unigene17915_NB1	1999	284	676	11.6946	27.826	1.2506	Up	1.19E-37	5.96E-36	--	--	--	-	-	-
Unigene15354_AB-Unigene25613_NB1	1911	129	307	5.5566	13.2189	1.2503	Up	5.89E-18	1.58E-16	PREDICTED: hypothetical protein LOC100743128 [Bombus impatiens]	K15191	La-related protein 7	-	-	-
Unigene7716_AB-Unigene27862_NB1	824	29	69	2.897	6.8903	1.25	Up	4.64E-05	4.24E-04	PREDICTED: hypothetical protein LOC100161813 isoform 1 [Acyrthosiphon pisum]	K12230	phosphoinositide 3-kinase adapter protein 1	GO:0007427//epithelial cell migration, open tracheal system;GO:0008078//mesodermal cell migration;GO:0007426//tracheal outgrowth, open tracheal system;GO:0007507//heart development;GO:0008543//fibroblast growth factor receptor signaling pathway;GO:0048477//oogenesis;GO:0007428//primary branching, open tracheal system	-	GO:0005737//cytoplasm
CL2788.Contig2_AB-CL5361.Contig1_NB1	2425	29	69	0.9844	2.3413	1.25	Up	4.64E-05	4.24E-04	conserved hypothetical protein [Pediculus humanus corporis] >gi|212512329|gb|EEB15122.1| conserved hypothetical protein [Pediculus humanus corporis]	K11841	ubiquitin carboxyl-terminal hydrolase 10 [EC:3.1.2.15]	-	-	-
Unigene5534_AB-Unigene5494_NB1	425	183	435	35.4439	84.2204	1.2486	Up	9.45E-25	3.34E-23	PREDICTED: similar to CG14722 CG14722-PA [Tribolium castaneum] >gi|270007253|gb|EFA03701.1| hypothetical protein TcasGA2_TC013806 [Tribolium castaneum]	K13109	IK cytokine	-	-	-
Unigene18881_AB-Unigene19121_NB1	554	40	95	5.9433	14.1101	1.2474	Up	1.76E-06	1.99E-05	--	--	--	-	-	-
Unigene13286_AB-Unigene27497_NB1	570	32	76	4.6212	10.9712	1.2474	Up	1.95E-05	1.90E-04	PREDICTED: hypothetical protein LOC100160456 [Acyrthosiphon pisum]	--	--	-	-	-
Unigene18753_AB-Unigene20700_NB1	1930	815	1933	34.76	82.4122	1.2454	Up	1.02E-103	1.23E-101	PREDICTED: alanine--glyoxylate aminotransferase 2-like [Megachile rotundata]	K14286	alanine-glyoxylate aminotransferase 2-like [EC:2.6.1.-]	GO:0008152//metabolic process	GO:0030170//pyridoxal phosphate binding;GO:0008453//alanine-glyoxylate transaminase activity	-
Unigene22939_AB-CL4685.Contig2_NB1	1148	27	64	1.936	4.5873	1.2446	Up	9.33E-05	8.12E-04	hypothetical protein TcasGA2_TC001057 [Tribolium castaneum]	--	--	-	-	-
Unigene9415_AB-Unigene26407_NB1	1015	52	123	4.2171	9.9714	1.2415	Up	5.83E-08	7.83E-07	Tc1-like transposase [Drosophila pseudoobscura]	--	--	-	-	-
CL3406.Contig2_AB-Unigene11504_NB1	302	22	52	5.9965	14.1682	1.2405	Up	4.52E-04	3.46E-03	--	--	--	-	-	-
Unigene12789_AB-Unigene31321_NB1	576	22	52	3.144	7.4284	1.2405	Up	4.52E-04	3.45E-03	Jun dimerization protein 2 [Camponotus floridanus]	K09033	jun dimerization protein 2	-	GO:0005488//binding	-
Unigene16811_AB-Unigene23586_NB1	978	86	203	7.2383	17.0795	1.2385	Up	3.30E-12	6.29E-11	--	--	--	-	-	-
Unigene1375_AB-Unigene1866_NB1	372	28	66	6.1958	14.5988	1.2365	Up	7.86E-05	6.91E-04	--	--	--	-	-	-
CL633.Contig3_AB-Unigene22535_NB1	433	28	66	5.3229	12.5422	1.2365	Up	7.86E-05	6.91E-04	hypothetical protein DAPPUDRAFT_306508 [Daphnia pulex]	K09275	transcription factor CP2 and related proteins	-	-	-
Unigene16703_AB-Unigene15632_NB1	355	20	47	4.6375	10.894	1.2321	Up	9.19E-04	6.51E-03	PREDICTED: mps one binder kinase activator-like 3-like [Nasonia vitripennis]	K06685	maintenance of ploidy protein MOB1 (MPS1 binder 1)	-	-	-
Unigene9277_AB-Unigene7127_NB1	452	20	47	3.6423	8.5561	1.2321	Up	9.19E-04	6.51E-03	--	--	--	-	-	-
Unigene17812_AB-Unigene33660_NB1	485	20	47	3.3944	7.9739	1.2321	Up	9.19E-04	6.51E-03	PREDICTED: hypothetical protein LOC100159025 isoform 1 [Acyrthosiphon pisum] >gi|328719531|ref|XP_003246786.1| PREDICTED: hypothetical protein LOC100159025 isoform 2 [Acyrthosiphon pisum]	K10955	intestinal mucin-2	-	-	-
Unigene7359_AB-Unigene28872_NB1	512	20	47	3.2154	7.5534	1.2321	Up	9.19E-04	6.51E-03	LIM domain kinase 1 [Harpegnathos saltator]	K05743	LIM domain kinase 1 [EC:2.7.11.1]	GO:0000186//activation of MAPKK activity	GO:0008270//zinc ion binding;GO:0005524//ATP binding;GO:0004709//MAP kinase kinase kinase activity;GO:0004715//non-membrane spanning protein tyrosine kinase activity	-
CL1847.Contig2_AB-Unigene18751_NB1	1431	166	390	9.5488	22.4255	1.2317	Up	6.50E-22	2.07E-20	2-oxoisovalerate dehydrogenase subunit beta, mitochondrial [Culex quinquefasciatus] >gi|167877436|gb|EDS40819.1| 2-oxoisovalerate dehydrogenase subunit beta, mitochondrial [Culex quinquefasciatus]	K00167	2-oxoisovalerate dehydrogenase E1 component, beta subunit [EC:1.2.4.4]	GO:0008152//metabolic process	GO:0003824//catalytic activity	-
Unigene17482_AB-Unigene18343_NB1	1290	230	540	14.6763	34.4446	1.2308	Up	1.07E-29	4.38E-28	PREDICTED: similar to peter pan CG5786-PA [Tribolium castaneum] >gi|270001841|gb|EEZ98288.1| hypothetical protein TcasGA2_TC000737 [Tribolium castaneum]	K14859	ribosome biogenesis protein SSF1/2	-	-	-
Unigene14928_AB-Unigene26679_NB1	438	26	61	4.8863	11.4597	1.2298	Up	1.58E-04	1.32E-03	--	--	--	-	-	-
CL1783.Contig5_AB-CL851.Contig7_NB1	2154	55	129	2.1018	4.9279	1.2293	Up	3.54E-08	4.86E-07	PREDICTED: hypothetical protein LOC100642832 [Bombus terrestris]	K05741	diaphanous 2	GO:0007279//pole cell formation;GO:0007605//sensory perception of sound;GO:0007424//open tracheal system development;GO:0009306//protein secretion;GO:0007283//spermatogenesis;GO:0032507//maintenance of protein location in cell;GO:0051225//spindle assembly;GO:0003383//apical constriction;GO:0007110//cytokinesis after meiosis I;GO:0000915//cytokinesis, actomyosin contractile ring assembly;GO:000711…	GO:0005515//protein binding	GO:0005884//actin filament;GO:0032154//cleavage furrow;GO:0045177//apical part of cell;GO:0005912//adherens junction;GO:0005938//cell cortex
Unigene20546_AB-Unigene15937_NB1	1176	105	246	7.3496	17.2125	1.2277	Up	2.60E-14	5.69E-13	ETS-like proteinous factor [Acromyrmex echinatior]	K09429	E74-like factor 3/5	-	-	-
CL1728.Contig4_AB-CL3422.Contig4_NB1	4128	38	89	0.7577	1.7741	1.2274	Up	4.97E-06	5.27E-05	protein NUF1, putative [Pediculus humanus corporis] >gi|212514454|gb|EEB16774.1| protein NUF1, putative [Pediculus humanus corporis]	K11498	centromeric protein E	-	-	-
Unigene10131_AB-Unigene26895_NB1	806	41	96	4.1872	9.8006	1.2269	Up	2.11E-06	2.35E-05	sugar transporter 7 [Nilaparvata lugens]	K14258	facilitated trehalose transporter	-	-	-
Unigene12996_AB-Unigene25916_NB1	1523	95	222	5.1346	11.9942	1.224	Up	5.31E-13	1.08E-11	PREDICTED: TRAF-interacting protein-like [Acyrthosiphon pisum]	K11985	TRAF-interacting protein	-	-	-
Unigene17419_AB-Unigene18318_NB1	733	1402	3276	157.4428	367.7535	1.2239	Up	9.33E-170	1.95E-167	hypothetical protein KGM_09976 [Danaus plexippus]	K11090	lupus La protein	-	-	-
Unigene22149_AB-Unigene20055_NB1	1880	110	257	4.8163	11.2484	1.2237	Up	8.11E-15	1.83E-13	Teneurin-3 [Camponotus floridanus]	K06252	tenascin	GO:0009058//biosynthetic process	GO:0016740//transferase activity;GO:0030170//pyridoxal phosphate binding	GO:0016021//integral to membrane
Unigene16726_AB-Unigene19414_NB1	863	441	1030	42.0636	98.2072	1.2233	Up	1.33E-54	9.10E-53	--	--	--	-	-	-
Unigene21670_AB-Unigene1094_NB1	457	27	63	4.8632	11.3433	1.2219	Up	1.33E-04	1.12E-03	--	--	--	-	-	-
Unigene13151_AB-Unigene27526_NB1	465	24	56	4.2485	9.9095	1.2219	Up	3.19E-04	2.51E-03	Mig-2-like protein [Tribolium castaneum]	K04392	Ras-related C3 botulinum toxin substrate 1	GO:0042067//establishment of ommatidial planar polarity;GO:0030032//lamellipodium assembly;GO:0007390//germ-band shortening;GO:0006974//response to DNA damage stimulus;GO:0051017//actin filament bundle assembly;GO:0007394//dorsal closure, elongation of leading edge cells;GO:0051301//cell division;GO:0001737//establishment of imaginal disc-derived wing hair orientation;GO:0035099//hemocyte migrati…	GO:0005525//GTP binding;GO:0004767//sphingomyelin phosphodiesterase activity;GO:0003924//GTPase activity	GO:0016020//membrane;GO:0005622//intracellular
Unigene17732_AB-Unigene15492_NB1	477	27	63	4.6593	10.8677	1.2219	Up	1.33E-04	1.12E-03	--	--	--	-	-	-
Unigene50_AB-Unigene23710_NB1	1164	72	168	5.0916	11.8761	1.2219	Up	3.71E-10	6.08E-09	innexin [Danaus plexippus]	--	--	-	-	GO:0005921//gap junction
CL1602.Contig1_AB-CL299.Contig2_NB1	1677	135	315	6.6264	15.4559	1.2219	Up	8.71E-18	2.31E-16	PREDICTED: annexin-B9-like [Megachile rotundata]	--	--	GO:0010797//regulation of multivesicular body size involved in endosome transport;GO:0048190//wing disc dorsal/ventral pattern formation;GO:0061467//basolateral protein localization;GO:0030011//maintenance of cell polarity	GO:0003779//actin binding;GO:0005509//calcium ion binding;GO:0030507//spectrin binding;GO:0005544//calcium-dependent phospholipid binding	GO:0012505//endomembrane system;GO:0005938//cell cortex
CL2041.Contig2_AB-Unigene14734_NB1	1599	207	483	10.6562	24.8551	1.2218	Up	1.91E-26	7.08E-25	PREDICTED: probable 4-coumarate--CoA ligase 3-like isoform 2 [Acyrthosiphon pisum] >gi|328708060|ref|XP_001948363.2| PREDICTED: probable 4-coumarate--CoA ligase 3-like isoform 1 [Acyrthosiphon pisum]	K01904	4-coumarate--CoA ligase [EC:6.2.1.12]	GO:0071616//acyl-CoA biosynthetic process;GO:0009062//fatty acid catabolic process;GO:0046627//negative regulation of insulin receptor signaling pathway;GO:0019433//triglyceride catabolic process	GO:0003824//catalytic activity	-
Unigene18690_AB-Unigene19316_NB1	1328	330	768	20.4548	47.5861	1.2181	Up	6.84E-41	3.69E-39	PREDICTED: U3 small nucleolar RNA-associated protein 14 homolog A-like, partial [Megachile rotundata]	K14567	U3 small nucleolar RNA-associated protein 14	-	GO:0005488//binding	-
Unigene19146_AB-Unigene20896_NB1	362	208	484	47.297	110.0154	1.2179	Up	2.27E-26	8.42E-25	--	--	--	-	-	-
Unigene23067_AB-Unigene1605_NB1	1452	242	563	13.7192	31.905	1.2176	Up	2.12E-30	8.83E-29	uncharacterized protein LOC100160442 [Acyrthosiphon pisum] >gi|239789729|dbj|BAH71468.1| ACYPI001738 [Acyrthosiphon pisum]	K13247	L-gulonate 3-dehydrogenase [EC:1.1.1.45]	GO:0006631//fatty acid metabolic process;GO:0055114//oxidation-reduction process	GO:0070403//NAD+ binding;GO:0003857//3-hydroxyacyl-CoA dehydrogenase activity	-
CL699.Contig2_AB-Unigene16453_NB1	915	132	307	11.8749	27.6079	1.2172	Up	2.81E-17	7.27E-16	PREDICTED: succinate-semialdehyde dehydrogenase, mitochondrial-like isoform 1 [Acyrthosiphon pisum]	K00139	succinate-semialdehyde dehydrogenase [EC:1.2.1.24]	GO:0009450//gamma-aminobutyric acid catabolic process;GO:0055114//oxidation-reduction process	GO:0009013//succinate-semialdehyde dehydrogenase [NAD(P)+] activity	-
CL3688.Contig1_AB-Unigene19491_NB1	468	43	100	7.5631	17.5821	1.2171	Up	1.50E-06	1.72E-05	hypothetical protein DAPPUDRAFT_120463 [Daphnia pulex]	K13172	serine/arginine repetitive matrix protein 2	-	-	-
Unigene13892_AB-Unigene2789_NB1	806	28	65	2.8596	6.6358	1.2145	Up	1.12E-04	9.63E-04	Bromodomain adjacent to zinc finger domain protein 2B [Acromyrmex echinatior]	K15224	bromodomain adjacent to zinc finger domain protein 2A	-	GO:0005488//binding	-
Unigene15210_AB-Unigene11337_NB1	877	53	123	4.9746	11.5404	1.214	Up	9.86E-08	1.29E-06	conserved hypothetical protein [Pediculus humanus corporis] >gi|212510636|gb|EEB13772.1| conserved hypothetical protein [Pediculus humanus corporis]	K01183	chitinase [EC:3.2.1.14]	GO:0006030//chitin metabolic process	GO:0016798//hydrolase activity, acting on glycosyl bonds	-
CL3005.Contig3_AB-CL2046.Contig2_NB1	3166	91	211	2.366	5.4839	1.2128	Up	2.86E-12	5.49E-11	hypothetical protein SINV_06737 [Solenopsis invicta]	K00968	choline-phosphate cytidylyltransferase [EC:2.7.7.15]	GO:0006657//CDP-choline pathway	GO:0004105//choline-phosphate cytidylyltransferase activity	-
CL3707.Contig1_AB-CL6214.Contig10_NB1	1165	22	51	1.5544	3.6021	1.2125	Up	6.47E-04	4.73E-03	hypothetical protein DAPPUDRAFT_311676 [Daphnia pulex]	--	--	-	-	-
CL708.Contig1_AB-Unigene14914_NB1	1121	66	153	4.8464	11.2306	1.2124	Up	2.82E-09	4.29E-08	PREDICTED: similar to CRAL/TRIO domain-containing protein [Tribolium castaneum] >gi|270008959|gb|EFA05407.1| hypothetical protein TcasGA2_TC015583 [Tribolium castaneum]	K10693	E3 ubiquitin-protein ligase MYCBP2 [EC:6.3.2.19]	-	-	-
Unigene17555_AB-Unigene16705_NB1	1972	256	593	10.6859	24.7437	1.2114	Up	1.09E-31	4.71E-30	PREDICTED: digestive organ expansion factor homolog [Apis mellifera]	K14774	U3 small nucleolar RNA-associated protein 25	GO:0007275//multicellular organismal development	-	-
Unigene12691_AB-Unigene9187_NB1	2208	181	419	6.7477	15.6146	1.2104	Up	7.80E-23	2.58E-21	PREDICTED: similar to reticulocalbin [Tribolium castaneum] >gi|270006175|gb|EFA02623.1| hypothetical protein TcasGA2_TC008343 [Tribolium castaneum]	K12042	troponin C, skeletal muscle	-	GO:0005509//calcium ion binding	-
Unigene18431_AB-Unigene13802_NB1	1287	70	162	4.4771	10.3575	1.21	Up	1.03E-09	1.62E-08	PREDICTED: lysine-specific demethylase 6A-like [Apis florea]	K11447	histone demethylase [EC:1.14.11.-]	-	-	-
Unigene14574_AB-Unigene14869_NB1	1386	223	516	13.244	30.634	1.2098	Up	9.89E-28	3.81E-26	GK21829 [Drosophila willistoni] >gi|194159349|gb|EDW74250.1| GK21829 [Drosophila willistoni]	K11135	Pin2-interacting protein X1	-	-	-
CL3673.Contig1_AB-Unigene19382_NB1	2224	147	340	5.4408	12.5794	1.2092	Up	8.60E-19	2.40E-17	--	--	--	-	-	-
Unigene9026_AB-Unigene12124_NB1	1377	307	710	18.352	42.4269	1.209	Up	1.66E-37	8.30E-36	PREDICTED: tryptophanyl-tRNA synthetase-like [Bombus impatiens]	K01867	tryptophanyl-tRNA synthetase [EC:6.1.1.2]	GO:0006418//tRNA aminoacylation for protein translation	-	GO:0005739//mitochondrion
Unigene17967_AB-Unigene11353_NB1	709	55	127	6.3855	14.7392	1.2068	Up	7.04E-08	9.36E-07	--	--	--	-	-	-
Unigene9311_AB-CL684.Contig1_NB1	397	26	60	5.3909	12.4359	1.2059	Up	2.25E-04	1.83E-03	--	--	--	-	-	-
Unigene18374_AB-Unigene25362_NB1	528	59	136	9.1981	21.1944	1.2043	Up	2.55E-08	3.55E-07	--	--	--	-	-	-
Unigene18832_AB-Unigene29160_NB1	465	23	53	4.0715	9.3786	1.2038	Up	5.42E-04	4.02E-03	--	--	--	-	-	-
CL2776.Contig1_AB-CL1374.Contig1_NB1	4049	23	53	0.4676	1.0771	1.2038	Up	5.42E-04	4.02E-03	RNA-binding protein Nova-1 [Camponotus floridanus]	K14944	RNA-binding protein Nova	GO:0006930//substrate-dependent cell migration, cell extension;GO:0046329//negative regulation of JNK cascade;GO:0007608//sensory perception of smell;GO:0007010//cytoskeleton organization;GO:0007160//cell-matrix adhesion;GO:0007494//midgut development;GO:0007411//axon guidance;GO:0048190//wing disc dorsal/ventral pattern formation;GO:0007220//Notch receptor processing;GO:0007377//germ-band extens…	GO:0042803//protein homodimerization activity;GO:0004872//receptor activity;GO:0005178//integrin binding;GO:0050839//cell adhesion molecule binding;GO:0004175//endopeptidase activity;GO:0003723//RNA binding;GO:0046982//protein heterodimerization activity	GO:0044446//intracellular organelle part;GO:0031090//organelle membrane;GO:0043005//neuron projection;GO:0016324//apical plasma membrane;GO:0031252//cell leading edge;GO:0043232;GO:0044463;GO:0005634//nucleus;GO:0008305//integrin complex;GO:0005938//cell cortex
CL5325.Contig2_AB-CL5846.Contig2_NB1	1240	148	341	9.8247	22.6282	1.2036	Up	1.02E-18	2.83E-17	unknown [Dendroctonus ponderosae]	--	--	-	-	GO:0005811//lipid particle;GO:0005739//mitochondrion;GO:0016020//membrane
Unigene1430_AB-Unigene23824_NB1	691	267	615	31.8062	73.2342	1.2032	Up	1.79E-32	7.87E-31	--	--	--	-	-	-
Unigene5125_AB-Unigene27582_NB1	750	33	76	3.6219	8.3381	1.203	Up	3.32E-05	3.12E-04	--	--	--	-	-	-
Unigene15724_AB-Unigene18088_NB1	2937	3185	7334	89.2656	205.4726	1.2028	Up	0	0	citrate synthase [Aedes aegypti] >gi|122095223|sp|Q17GM7.1|CISY1_AEDAE RecName: Full=Probable citrate synthase 1, mitochondrial; Flags: Precursor >gi|108881547|gb|EAT45772.1| AAEL002956-PA [Aedes aegypti]	K01647	citrate synthase [EC:2.3.3.1]	GO:0044262//cellular carbohydrate metabolic process;GO:0006099//tricarboxylic acid cycle	GO:0004108//citrate (Si)-synthase activity	GO:0005759//mitochondrial matrix
Unigene21523_AB-Unigene27946_NB1	397	20	46	4.1469	9.5342	1.2011	Up	1.31E-03	8.93E-03	--	--	--	-	-	-
Unigene13812_AB-Unigene31015_NB1	562	20	46	2.9294	6.735	1.2011	Up	1.31E-03	8.93E-03	hypothetical protein Phum_PHUM308440 [Pediculus humanus corporis] >gi|212511624|gb|EEB14545.1| hypothetical protein Phum_PHUM308440 [Pediculus humanus corporis]	--	--	-	-	-
CL2069.Contig1_AB-CL2210.Contig1_NB1	2458	1060	2438	35.4979	81.6148	1.2011	Up	3.54E-123	4.97E-121	Nopp140, isoform F [Drosophila melanogaster] >gi|440216172|gb|ADV37594.2| Nopp140, isoform F [Drosophila melanogaster]	K11294	nucleolin	GO:0044763;GO:0048731	-	-
Unigene20714_AB-Unigene13605_NB1	1992	304	699	12.5621	28.8739	1.2007	Up	1.45E-36	7.05E-35	PREDICTED: uncharacterized protein LOC100878146 [Megachile rotundata]	--	--	-	-	-
Unigene21344_AB-CL3828.Contig1_NB1	1904	155	356	6.7011	15.3851	1.1991	Up	2.29E-19	6.55E-18	cytochrome P450 [Bemisia tabaci]	K15002	cytochrome P450, family 6 [EC:1.14.-.-]	-	-	-
CL847.Contig1_AB-Unigene10392_NB1	408	27	62	5.4473	12.504	1.1988	Up	1.89E-04	1.56E-03	phospholipase ddhd1, putative [Pediculus humanus corporis] >gi|212512690|gb|EEB15409.1| phospholipase ddhd1, putative [Pediculus humanus corporis]	K13619	phospholipase DDHD1 [EC:3.1.1.-]	-	-	-
Unigene16068_AB-Unigene17421_NB1	3155	398	913	10.3839	23.8116	1.1973	Up	4.89E-47	2.95E-45	PREDICTED: LOW QUALITY PROTEIN: RNA polymerase II elongation factor ELL2-like [Apis florea]	K15183	RNA polymerase II elongation factor ELL	-	-	-
Unigene894_AB-Unigene7344_NB1	1293	58	133	3.6924	8.4639	1.1968	Up	4.24E-08	5.78E-07	Transmembrane protein 62 [Harpegnathos saltator]	--	--	-	-	-
CL4489.Contig1_AB-CL2636.Contig1_NB1	906	83	190	7.541	17.2561	1.1943	Up	5.91E-11	1.03E-09	--	--	--	-	-	-
Unigene16425_AB-Unigene22442_NB1	622	42	96	5.5582	12.6998	1.1921	Up	3.55E-06	3.84E-05	--	--	--	-	-	-
Unigene17897_AB-CL5910.Contig1_NB1	1406	91	208	5.3276	12.1729	1.1921	Up	7.89E-12	1.48E-10	PREDICTED: calpain-1 catalytic subunit-like [Acyrthosiphon pisum]	K08585	calpain, invertebrate [EC:3.4.22.-]	GO:0006508//proteolysis	GO:0004198//calcium-dependent cysteine-type endopeptidase activity;GO:0005509//calcium ion binding	GO:0005622//intracellular
Unigene7951_AB-Unigene7239_NB1	1246	60	137	3.9638	9.0473	1.1906	Up	3.02E-08	4.18E-07	glycosyl hydrolase family 31 protein [Danaus plexippus]	K01187	alpha-glucosidase [EC:3.2.1.20]	-	GO:0004553//hydrolase activity, hydrolyzing O-glycosyl compounds	-
Unigene16691_AB-Unigene10415_NB1	631	39	89	5.0876	11.6059	1.1898	Up	8.37E-06	8.60E-05	--	--	--	-	-	-
Unigene18425_AB-Unigene13555_NB1	1360	64	146	3.8736	8.8335	1.1893	Up	1.09E-08	1.58E-07	Thyroid peroxidase precursor, putative [Pediculus humanus corporis] >gi|212516942|gb|EEB18896.1| Thyroid peroxidase precursor, putative [Pediculus humanus corporis]	K00431	thyroid peroxidase [EC:1.11.1.8]	-	GO:0016491//oxidoreductase activity	-
CL5429.Contig1_AB-Unigene8495_NB1	575	25	57	3.5789	8.1569	1.1885	Up	3.81E-04	2.95E-03	PREDICTED: ras-related and estrogen-regulated growth inhibitor-like [Bombus terrestris] >gi|350405210|ref|XP_003487360.1| PREDICTED: ras-related and estrogen-regulated growth inhibitor-like [Bombus impatiens]	K07855	Ras-like, estrogen-regulated, growth inhibitor	GO:0006184//GTP catabolic process;GO:0007264//small GTPase mediated signal transduction	GO:0005525//GTP binding;GO:0003924//GTPase activity	GO:0016020//membrane
CL3069.Contig1_AB-Unigene24022_NB1	807	161	367	16.4222	37.4205	1.1882	Up	1.18E-19	3.41E-18	PREDICTED: uncharacterized protein K02A2.6-like [Danio rerio]	K04228	arginine vasopressin receptor 2	-	-	-
CL173.Contig9_AB-CL2353.Contig4_NB1	1306	54	123	3.4035	7.7496	1.1871	Up	1.65E-07	2.10E-06	11.6 kDa midgut protein [Lutzomyia longipalpis]	--	--	-	-	-
Unigene16700_AB-Unigene17186_NB1	1648	251	571	12.537	28.5099	1.1853	Up	1.36E-29	5.55E-28	hypothetical protein SINV_08149 [Solenopsis invicta]	K09527	DnaJ homolog subfamily C member 7	-	-	-
Unigene8478_AB-Unigene12521_NB1	3603	520	1183	11.88	27.017	1.1853	Up	1.68E-59	1.23E-57	PREDICTED: DNA-directed RNA polymerase III subunit RPC2-like [Bombus terrestris]	K03021	DNA-directed RNA polymerase III subunit RPC2 [EC:2.7.7.6]	GO:0032728//positive regulation of interferon-beta production;GO:0045089//positive regulation of innate immune response;GO:0006386//termination of RNA polymerase III transcription;GO:0051607//defense response to virus;GO:0006385//transcription elongation from RNA polymerase III promoter	GO:0003899//DNA-directed RNA polymerase activity;GO:0046872//metal ion binding;GO:0003677//DNA binding;GO:0032549//ribonucleoside binding	GO:0005654//nucleoplasm
Unigene21850_AB-Unigene22705_NB1	334	22	50	5.4219	12.318	1.1839	Up	9.19E-04	6.51E-03	--	--	--	-	-	-
CL6026.Contig2_AB-Unigene26012_NB1	328	26	59	6.525	14.8011	1.1817	Up	3.19E-04	2.51E-03	--	--	--	-	-	-
Unigene16133_AB-Unigene19726_NB1	1211	171	388	11.6233	26.3636	1.1815	Up	1.61E-20	4.82E-19	--	--	--	-	-	-
Unigene22250_AB-Unigene24866_NB1	760	161	365	17.4378	39.5181	1.1803	Up	2.30E-19	6.56E-18	--	--	--	-	-	-
Unigene21926_AB-Unigene17935_NB1	2891	330	748	9.396	21.2897	1.18	Up	5.36E-38	2.71E-36	PREDICTED: similar to transcription factor TFIIH-subunit, putative [Tribolium castaneum] >gi|270005862|gb|EFA02310.1| hypothetical protein TcasGA2_TC007976 [Tribolium castaneum]	K03141	transcription initiation factor TFIIH subunit 1	GO:0009411//response to UV;GO:0006417//regulation of translation;GO:0071840;GO:0006366//transcription from RNA polymerase II promoter	-	GO:0005739//mitochondrion;GO:0005675//holo TFIIH complex
CL5907.Contig1_AB-Unigene8441_NB1	633	49	111	6.3719	14.429	1.1792	Up	7.61E-07	9.03E-06	putative hemomucin [Schistocerca gregaria]	K01757	strictosidine synthase [EC:4.3.3.2]	-	-	-
CL5152.Contig1_AB-Unigene17417_NB1	2110	441	999	17.2042	38.9583	1.1792	Up	4.06E-50	2.60E-48	PREDICTED: probable ATP-dependent RNA helicase DDX17-like [Nasonia vitripennis]	K12823	ATP-dependent RNA helicase DDX5/DBP2 [EC:3.6.4.13]	-	GO:0004386//helicase activity;GO:0000166//nucleotide binding	-
Unigene20302_AB-Unigene18808_NB1	439	38	86	7.1252	16.1195	1.1778	Up	1.40E-05	1.39E-04	--	--	--	-	-	-
Unigene19685_AB-Unigene1463_NB1	1216	160	362	10.8309	24.4958	1.1774	Up	3.78E-19	1.06E-17	--	--	--	-	-	-
Unigene6093_AB-Unigene27584_NB1	905	46	104	4.184	9.4559	1.1763	Up	1.79E-06	2.02E-05	--	--	--	-	-	-
Unigene14572_AB-Unigene16505_NB1	1508	619	1399	33.7884	76.3367	1.1758	Up	3.60E-69	3.04E-67	minifly protein, putative [Pediculus humanus corporis] >gi|212515248|gb|EEB17419.1| minifly protein, putative [Pediculus humanus corporis]	K11131	H/ACA ribonucleoprotein complex subunit 4 [EC:5.4.99.-]	GO:0009451//RNA modification	GO:0003676//nucleic acid binding;GO:0016853//isomerase activity	-
Unigene16809_AB-Unigene23587_NB1	362	27	61	6.1395	13.8656	1.1753	Up	2.67E-04	2.14E-03	--	--	--	-	-	-
Unigene23200_AB-Unigene19603_NB1	347	63	142	14.9448	33.6725	1.1719	Up	2.54E-08	3.54E-07	--	--	--	-	-	-
Unigene22971_AB-Unigene19304_NB1	2689	254	572	7.7754	17.5034	1.1706	Up	4.29E-29	1.72E-27	PREDICTED: probable ATP-dependent RNA helicase DDX10-like [Acyrthosiphon pisum]	K14776	ATP-dependent RNA helicase DDX10/DBP4 [EC:3.6.4.13]	-	GO:0003676//nucleic acid binding;GO:0004386//helicase activity;GO:0000166//nucleotide binding	-
CL2866.Contig4_AB-CL4356.Contig3_NB1	405	48	108	9.7558	21.9425	1.1694	Up	1.27E-06	1.46E-05	--	--	--	-	-	-
Unigene14864_AB-Unigene25330_NB1	1187	116	261	8.0443	18.0928	1.1694	Up	4.37E-14	9.45E-13	PREDICTED: similar to histone-lysine n-methyltransferase [Tribolium castaneum] >gi|270009129|gb|EFA05577.1| hypothetical protein TcasGA2_TC015766 [Tribolium castaneum]	K11428	histone-lysine N-methyltransferase SETD8 [EC:2.1.1.43]	GO:0034968//histone lysine methylation	GO:0018024//histone-lysine N-methyltransferase activity	-
Unigene15236_AB-Unigene5461_NB1	1543	120	270	6.4017	14.3984	1.1694	Up	1.61E-14	3.56E-13	--	--	--	-	-	-
CL2287.Contig2_AB-CL3716.Contig3_NB1	2331	24	54	0.8475	1.9062	1.1694	Up	6.43E-04	4.71E-03	--	--	--	-	-	-
Unigene24588_AB-Unigene25205_NB1	2366	189	425	6.5755	14.7806	1.1685	Up	5.75E-22	1.83E-20	sugar transporter [Culex quinquefasciatus] >gi|167867183|gb|EDS30566.1| sugar transporter [Culex quinquefasciatus]	K14258	facilitated trehalose transporter	-	-	-
Unigene13200_AB-Unigene22710_NB1	1371	191	429	11.4677	25.7476	1.1669	Up	4.11E-22	1.32E-20	--	--	--	-	-	-
CL983.Contig1_AB-CL3205.Contig1_NB1	3862	45	101	0.9591	2.1519	1.1659	Up	2.97E-06	3.26E-05	PREDICTED: prolyl 4-hydroxylase subunit alpha-2-like isoform 2 [Acyrthosiphon pisum]	K00472	prolyl 4-hydroxylase [EC:1.14.11.2]	GO:0044710	GO:0016706//oxidoreductase activity, acting on paired donors, with incorporation or reduction of molecular oxygen, 2-oxoglutarate as one donor, and incorporation of one atom each of oxygen into both donors;GO:0043167//ion binding	GO:0016222//procollagen-proline 4-dioxygenase complex
CL5266.Contig1_AB-CL1392.Contig1_NB1	2457	37	83	1.2396	2.7796	1.165	Up	2.34E-05	2.25E-04	PREDICTED: alpha,alpha-trehalose-phosphate synthase [UDP-forming] A-like isoform 1 [Acyrthosiphon pisum]	K16055	trehalose 6-phosphate synthase/phosphatase [EC:2.4.1.15 3.1.3.12]	GO:0008152//metabolic process	GO:0016757//transferase activity, transferring glycosyl groups;GO:0016787//hydrolase activity	-
Unigene22491_AB-Unigene20089_NB1	3234	379	850	9.6467	21.627	1.1647	Up	4.24E-42	2.34E-40	AN1-type zinc finger protein 2B [Crassostrea gigas]	K07059		-	-	-
CL4006.Contig2_AB-Unigene8206_NB1	301	29	65	7.9307	17.769	1.1638	Up	1.88E-04	1.55E-03	hypothetical protein TcasGA2_TC003140 [Tribolium castaneum]	K03011	DNA-directed RNA polymerase II subunit RPB3	-	-	-
Unigene8822_AB-Unigene29035_NB1	551	25	56	3.7348	8.3628	1.163	Up	5.38E-04	3.99E-03	conserved hypothetical protein [Pediculus humanus corporis] >gi|212510585|gb|EEB13735.1| conserved hypothetical protein [Pediculus humanus corporis]	K11837	ubiquitin carboxyl-terminal hydrolase 6/32 [EC:3.1.2.15]	GO:0032313//regulation of Rab GTPase activity	-	-
Unigene15802_AB-CL2951.Contig2_NB1	2339	25	56	0.8798	1.97	1.1629	Up	5.38E-04	3.99E-03	PREDICTED: polypyrimidine tract-binding protein 1-like isoform 1 [Acyrthosiphon pisum]	K14948	olypyrimidine tract-binding protein 2	GO:0007219//Notch signaling pathway;GO:0008103//oocyte microtubule cytoskeleton polarization;GO:0008586//imaginal disc-derived wing vein morphogenesis;GO:2001020//regulation of response to DNA damage stimulus;GO:0007291//sperm individualization;GO:0008587//imaginal disc-derived wing margin morphogenesis;GO:0007319//negative regulation of oskar mRNA translation;GO:0000398//mRNA splicing, via splic…	GO:0000900//translation repressor activity, nucleic acid binding;GO:0003730//mRNA 3'-UTR binding;GO:0016491//oxidoreductase activity;GO:0008187//poly-pyrimidine tract binding	GO:0005737//cytoplasm;GO:0030529//ribonucleoprotein complex
Unigene22687_AB-Unigene12971_NB1	1281	134	300	8.6106	19.2703	1.1622	Up	7.90E-16	1.89E-14	--	--	--	-	-	-
CL5955.Contig2_AB-CL2449.Contig4_NB1	2397	97	217	3.3311	7.4492	1.1611	Up	7.78E-12	1.46E-10	cytochrome P450 YP6CM1vQ [Bemisia tabaci]	K15002	cytochrome P450, family 6 [EC:1.14.-.-]	GO:0055114//oxidation-reduction process	GO:0020037//heme binding;GO:0016705//oxidoreductase activity, acting on paired donors, with incorporation or reduction of molecular oxygen;GO:0004497//monooxygenase activity;GO:0005506//iron ion binding;GO:0009055//electron carrier activity	-
Unigene14494_AB-Unigene11062_NB1	763	38	85	4.0996	9.1667	1.1609	Up	1.96E-05	1.91E-04	PREDICTED: DNA repair protein REV1-like [Megachile rotundata]	K03515	DNA repair protein REV1 [EC:2.7.7.-]	GO:0006281//DNA repair	GO:0016740//transferase activity	-
CL5032.Contig1_AB-CL2838.Contig1_NB1	1507	89	199	4.8613	10.8657	1.1604	Up	5.83E-11	1.02E-09	--	--	--	-	-	-
Unigene19629_AB-CL806.Contig7_NB1	1009	128	286	10.4423	23.3234	1.1593	Up	4.18E-15	9.58E-14	--	--	--	-	-	-
CL4561.Contig2_AB-CL2360.Contig1_NB1	292	60	134	16.914	37.7606	1.1587	Up	8.26E-08	1.09E-06	ERI1 exoribonuclease 3-like protein, partial [Schistocerca gregaria]	K01175	[EC:3.1.-.-]	GO:0010467//gene expression;GO:0071044//histone mRNA catabolic process	GO:0003723//RNA binding;GO:0008408//3'-5' exonuclease activity	GO:0005730//nucleolus;GO:0005737//cytoplasm
Unigene13187_AB-Unigene25457_NB1	1379	91	203	5.432	12.1129	1.157	Up	4.15E-11	7.35E-10	PREDICTED: testis-expressed sequence 10 protein homolog [Acyrthosiphon pisum]	K14827	pre-rRNA-processing protein IPI1	-	-	-
Unigene24317_AB-Unigene13984_NB1	1408	5726	12773	334.7554	746.461	1.157	Up	0	0	PREDICTED: maternal protein exuperantia-like [Bombus impatiens]	--	--	GO:0007314//oocyte anterior/posterior axis specification;GO:0060811//intracellular mRNA localization involved in anterior/posterior axis specification	-	GO:0044424//intracellular part
CL2083.Contig1_AB-CL3442.Contig2_NB1	3533	26	58	0.6058	1.3508	1.1569	Up	4.50E-04	3.44E-03	PREDICTED: rho GTPase-activating protein 17-like [Acyrthosiphon pisum]	K07526	SLIT-ROBO Rho GTPase activating protein	-	-	-
Unigene13465_AB-CL6197.Contig1_NB1	3346	22	49	0.5412	1.205	1.1548	Up	1.30E-03	8.86E-03	AP-2 complex subunit alpha [Camponotus floridanus]	K11824	AP-2 complex subunit alpha	GO:0045807//positive regulation of endocytosis;GO:0016183//synaptic vesicle coating;GO:0022008//neurogenesis;GO:0007269//neurotransmitter secretion;GO:0008356//asymmetric cell division;GO:0006886//intracellular protein transport	GO:0008565//protein transporter activity	GO:0008021//synaptic vesicle;GO:0030122//AP-2 adaptor complex
CL4029.Contig1_AB-CL206.Contig2_NB1	397	27	60	5.5982	12.4359	1.1515	Up	3.77E-04	2.91E-03	PREDICTED: cyclin-dependent kinase 11 isoform 2 [Canis lupus familiaris]	K08818	cell division cycle 2-like [EC:2.7.11.22]	-	-	-
Unigene5270_AB-Unigene8221_NB1	451	27	60	4.9279	10.9469	1.1515	Up	3.77E-04	2.91E-03	AmphiWnt4, putative [Ixodes scapularis] >gi|215495947|gb|EEC05588.1| AmphiWnt4, putative [Ixodes scapularis]	K01384	wingless-type MMTV integration site family, member 11	GO:0009888//tissue development;GO:0007369//gastrulation;GO:0016055//Wnt receptor signaling pathway;GO:0007507//heart development;GO:0009966//regulation of signal transduction;GO:0044260;GO:0016043//cellular component organization;GO:0001667//ameboidal cell migration;GO:0060255;GO:0080090//regulation of primary metabolic process;GO:0031323//regulation of cellular metabolic process;GO:0030154//cell…	-	-
CL2941.Contig1_AB-Unigene15872_NB1	1940	82	182	3.4793	7.7195	1.1497	Up	5.14E-10	8.31E-09	PREDICTED: protein RSM22 homolog, mitochondrial-like [Acyrthosiphon pisum]	--	--	-	-	-
CL1784.Contig3_AB-Unigene19602_NB1	1945	347	770	14.6855	32.5753	1.1494	Up	1.58E-37	7.88E-36	PREDICTED: plexin domain-containing protein 2-like [Nasonia vitripennis]	--	--	-	-	-
Unigene9517_AB-Unigene26429_NB1	413	32	71	6.3779	14.1457	1.1492	Up	1.10E-04	9.51E-04	--	--	--	-	-	-
CL2172.Contig3_AB-CL125.Contig2_NB1	2812	23	51	0.6733	1.4924	1.1483	Up	1.09E-03	7.51E-03	Hairy/enhancer-of-split related with YRPW motif protein 2 [Camponotus floridanus]	K09091	hairy and enhancer of split related with YRPW motif	-	-	-
Unigene13748_AB-Unigene26537_NB1	863	51	113	4.8645	10.7742	1.1472	Up	1.05E-06	1.22E-05	PREDICTED: UPF0489 protein C5orf22 homolog [Apis florea]	--	--	-	-	-
CL5878.Contig6_AB-CL1063.Contig1_NB1	2640	28	62	0.873	1.9324	1.1463	Up	3.15E-04	2.48E-03	--	--	--	-	-	-
CL4772.Contig1_AB-Unigene24627_NB1	326	3657	8096	923.3922	2043.477	1.146	Up	0	0	cytochrome b [Bemisia tabaci] >gi|51944945|gb|AAU14201.1| cytochrome b [Bemisia tabaci]	K00412	ubiquinol-cytochrome c reductase cytochrome b subunit	GO:0009060//aerobic respiration;GO:0006119//oxidative phosphorylation;GO:0022904//respiratory electron transport chain	GO:0009055//electron carrier activity;GO:0005506//iron ion binding;GO:0020037//heme binding;GO:0004129//cytochrome-c oxidase activity	GO:0005743//mitochondrial inner membrane;GO:0070469//respiratory chain;GO:0016021//integral to membrane
Unigene211_AB-Unigene628_NB1	2571	601	1330	19.242	42.5664	1.1455	Up	3.19E-63	2.47E-61	--	--	--	-	-	-
CL5364.Contig2_AB-Unigene6360_NB1	3462	94	208	2.235	4.9437	1.1453	Up	3.46E-11	6.17E-10	hypothetical protein DAPPUDRAFT_332703 [Daphnia pulex]	K03900	von Willebrand factor	-	-	-
Unigene17768_AB-Unigene5556_NB1	726	52	115	5.8958	13.034	1.1445	Up	8.85E-07	1.04E-05	--	--	--	-	-	-
Unigene11021_AB-Unigene13279_NB1	2422	1021	2258	34.7001	76.7126	1.1445	Up	6.53E-106	8.03E-104	PREDICTED: pre-rRNA-processing protein TSR1 homolog [Bombus impatiens]	K14799	pre-rRNA-processing protein TSR1	GO:0022008//neurogenesis	-	-
CL777.Contig1_AB-CL4770.Contig2_NB1	3139	62	137	1.6258	3.5913	1.1434	Up	8.14E-08	1.08E-06	PREDICTED: ATP-binding cassette sub-family G member 1-like isoform 1 [Acyrthosiphon pisum] >gi|328712427|ref|XP_003244809.1| PREDICTED: ATP-binding cassette sub-family G member 1-like isoform 2 [Acyrthosiphon pisum]	K05680	ATP-binding cassette, subfamily G (WHITE), member 4	-	GO:0042626//ATPase activity, coupled to transmembrane movement of substances;GO:0000166//nucleotide binding	GO:0044425//membrane part
CL4327.Contig2_AB-CL2395.Contig1_NB1	4338	43	95	0.8159	1.802	1.1431	Up	8.20E-06	8.43E-05	Splicing factor 3B subunit, putative [Pediculus humanus corporis] >gi|212514723|gb|EEB16979.1| Splicing factor 3B subunit, putative [Pediculus humanus corporis]	K12830	splicing factor 3B subunit 3	GO:0008380//RNA splicing;GO:0006397//mRNA processing	GO:0003676//nucleic acid binding	GO:0005681//spliceosomal complex
Unigene14676_AB-Unigene14315_NB1	878	72	159	6.7502	14.9011	1.1424	Up	7.58E-09	1.11E-07	PREDICTED: alpha-1,3/1,6-mannosyltransferase ALG2-like, partial [Ornithorhynchus anatinus]	K03843	alpha-1,3/alpha-1,6-mannosyltransferase [EC:2.4.1.132 2.4.1.257]	GO:0033577//protein glycosylation in endoplasmic reticulum;GO:0006919//activation of cysteine-type endopeptidase activity involved in apoptotic process;GO:0006488//dolichol-linked oligosaccharide biosynthetic process;GO:0051592//response to calcium ion	GO:0047485//protein N-terminus binding;GO:0043495//protein anchor;GO:0000033//alpha-1,3-mannosyltransferase activity;GO:0005509//calcium ion binding;GO:0048306//calcium-dependent protein binding;GO:0046982//protein heterodimerization activity;GO:0042803//protein homodimerization activity	GO:0048471//perinuclear region of cytoplasm;GO:0016020//membrane;GO:0005634//nucleus
Unigene18644_AB-Unigene17873_NB1	1058	96	212	7.469	16.488	1.1424	Up	2.46E-11	4.43E-10	hypothetical protein SINV_10084 [Solenopsis invicta]	K10842	CDK-activating kinase assembly factor MAT1	GO:0007049//cell cycle;GO:0016310//phosphorylation	GO:0016301//kinase activity;GO:0008270//zinc ion binding	GO:0005634//nucleus
Unigene5670_AB-Unigene25034_NB1	2541	381	841	12.3424	27.2338	1.1418	Up	2.03E-40	1.09E-38	PREDICTED: tetratricopeptide repeat protein 27-like [Acyrthosiphon pisum]	--	--	-	-	-
Unigene24363_AB-Unigene7743_NB1	1223	1251	2761	84.1995	185.762	1.1416	Up	1.51E-128	2.25E-126	GI18675 [Drosophila mojavensis] >gi|193911304|gb|EDW10171.1| GI18675 [Drosophila mojavensis]	K14563	rRNA 2'-O-methyltransferase fibrillarin [EC:2.1.1.-]	GO:0006364//rRNA processing;GO:0008033//tRNA processing;GO:0032259//methylation;GO:0051297//centrosome organization	GO:0003729//mRNA binding;GO:0008168//methyltransferase activity	GO:0030532//small nuclear ribonucleoprotein complex;GO:0015030//Cajal body;GO:0005732//small nucleolar ribonucleoprotein complex;GO:0001651//dense fibrillar component
Unigene4976_AB-Unigene7942_NB1	505	34	75	5.542	12.2204	1.1408	Up	7.76E-05	6.82E-04	PREDICTED: alcohol dehydrogenase [NADP+] B-like [Nasonia vitripennis]	K00011	aldehyde reductase [EC:1.1.1.21]	-	-	-
Unigene22597_AB-Unigene17524_NB1	625	39	86	5.1365	11.3223	1.1403	Up	2.30E-05	2.22E-04	--	--	--	-	-	-
Unigene11653_AB-Unigene14615_NB1	2345	863	1903	30.2933	66.7748	1.1403	Up	4.87E-89	5.13E-87	PREDICTED: ATP-dependent RNA helicase DDX54-like [Nasonia vitripennis]	K14808	ATP-dependent RNA helicase DDX54/DBP10 [EC:3.6.4.13]	-	GO:0016818//hydrolase activity, acting on acid anhydrides, in phosphorus-containing anhydrides;GO:1901363;GO:0097159//organic cyclic compound binding	-
Unigene17068_AB-Unigene13024_NB1	1018	122	269	9.8649	21.7431	1.1402	Up	5.86E-14	1.26E-12	PREDICTED: similar to phosphatidylinositol-binding clathrin assembly protein, partial [Tribolium castaneum]	--	--	GO:0016183//synaptic vesicle coating;GO:0048268//clathrin coat assembly;GO:0007269//neurotransmitter secretion;GO:0007270//neuron-neuron synaptic transmission;GO:0042331//phototaxis;GO:0006898//receptor-mediated endocytosis	GO:0005545//1-phosphatidylinositol binding;GO:0030276//clathrin binding;GO:0004177//aminopeptidase activity	GO:0005829//cytosol;GO:0008021//synaptic vesicle;GO:0030131//clathrin adaptor complex;GO:0005905//coated pit
Unigene1261_AB-Unigene565_NB1	1693	726	1600	35.2987	77.7642	1.1395	Up	4.50E-75	4.07E-73	PREDICTED: argininosuccinate synthase-like [Bombus impatiens]	K01940	argininosuccinate synthase [EC:6.3.4.5]	GO:0050896//response to stimulus;GO:0044249//cellular biosynthetic process;GO:0006520//cellular amino acid metabolic process;GO:1901566	GO:0005488//binding	GO:0005739//mitochondrion;GO:0097458//neuron part
Unigene13367_AB-Unigene14788_NB1	662	59	130	7.3362	16.1585	1.1392	Up	1.90E-07	2.41E-06	--	--	--	-	-	-
Unigene5415_AB-CL2886.Contig2_NB1	830	74	163	7.3389	16.1594	1.1387	Up	5.38E-09	7.96E-08	TAF9 RNA polymerase II, TATA box binding protein (TBP)-associated factor-like [Acyrthosiphon pisum] >gi|239790198|dbj|BAH71675.1| ACYPI004968 [Acyrthosiphon pisum]	K14535	transcription initiation factor TFIID subunit 9 / adenylate kinase [EC:2.7.4.3]	-	GO:0016301//kinase activity	-
Unigene4912_AB-Unigene25768_NB1	2222	114	251	4.2232	9.2949	1.1381	Up	4.36E-13	8.89E-12	Nicotinamide riboside kinase 1 [Acromyrmex echinatior]	K10524	nicotinamide riboside kinase [EC:2.7.1.22]	-	-	-
Unigene8701_AB-Unigene5832_NB1	661	129	284	16.0645	35.3536	1.138	Up	1.30E-14	2.89E-13	--	--	--	-	-	-
Unigene12273_AB-Unigene26641_NB1	619	35	77	4.6543	10.2357	1.137	Up	6.50E-05	5.80E-04	--	--	--	-	-	-
Unigene14662_AB-Unigene1099_NB1	1426	289	635	16.6823	36.6413	1.1352	Up	1.18E-30	4.97E-29	AGAP003593-PA [Anopheles gambiae str. PEST] >gi|333468817|gb|EAA08812.5| AGAP003593-PA [Anopheles gambiae str. PEST]	K11436	protein arginine N-methyltransferase 3 [EC:2.1.1.-]	-	-	-
Unigene22256_AB-Unigene23680_NB1	633	36	79	4.6814	10.2693	1.1333	Up	5.45E-05	4.94E-04	PREDICTED: unc-112-related protein-like [Megachile rotundata]	K06271	talin	-	GO:0005543//phospholipid binding	-
CL927.Contig1_AB-Unigene7984_NB1	1675	1138	2497	55.925	122.665	1.1332	Up	4.33E-115	5.75E-113	--	--	--	-	-	-
Unigene633_AB-Unigene13412_NB1	768	31	68	3.3226	7.2856	1.1327	Up	1.84E-04	1.52E-03	hypothetical protein KGM_13699 [Danaus plexippus]	K14972	PAX-interacting protein 1	GO:0009653//anatomical structure morphogenesis;GO:0048513//organ development;GO:0030707//ovarian follicle cell development;GO:0050794//regulation of cellular process	-	-
Unigene23085_AB-Unigene15432_NB1	379	26	57	5.6469	12.3752	1.1319	Up	6.32E-04	4.63E-03	--	--	--	-	-	-
Unigene10671_AB-Unigene5618_NB1	1301	104	228	6.5801	14.4203	1.1319	Up	6.30E-12	1.18E-10	PREDICTED: ras-related GTP-binding protein A-like [Nasonia vitripennis]	--	--	GO:0032008//positive regulation of TOR signaling cascade;GO:0034613//cellular protein localization;GO:0071230//cellular response to amino acid stimulus	GO:0005515//protein binding;GO:0005525//GTP binding	GO:0005764//lysosome;GO:0005794//Golgi apparatus;GO:0005634//nucleus
Unigene22165_AB-Unigene22054_NB1	1415	232	508	13.4962	29.5409	1.1302	Up	1.11E-24	3.90E-23	--	--	--	-	-	-
Unigene25061_AB-Unigene26672_NB1	633	32	70	4.1613	9.0994	1.1287	Up	1.54E-04	1.29E-03	--	--	--	-	-	-
Unigene12492_AB-Unigene11655_NB1	597	27	59	3.7228	8.1319	1.1272	Up	5.28E-04	3.93E-03	PREDICTED: TBC1 domain family member 4-like [Acyrthosiphon pisum]	K11837	ubiquitin carboxyl-terminal hydrolase 6/32 [EC:3.1.2.15]	GO:0033627//cell adhesion mediated by integrin	GO:0005178//integrin binding	GO:0009986//cell surface
Unigene17582_AB-Unigene15183_NB1	1730	368	804	17.5098	38.2408	1.127	Up	6.03E-38	3.05E-36	PREDICTED: glycerol-3-phosphate acyltransferase 4-like [Acyrthosiphon pisum]	K13506	glycerol-3-phosphate O-acyltransferase 3/4 [EC:2.3.1.15]	GO:0008152//metabolic process	GO:0003841//1-acylglycerol-3-phosphate O-acyltransferase activity	-
Unigene18724_AB-Unigene20445_NB1	309	65	142	17.3154	37.8135	1.1268	Up	6.73E-08	8.97E-07	--	--	--	-	-	-
Unigene17638_AB-Unigene8969_NB1	1147	114	249	8.1813	17.8629	1.1266	Up	8.30E-13	1.66E-11	--	--	--	-	-	-
Unigene17433_AB-Unigene15224_NB1	1182	60	131	4.1784	9.1195	1.126	Up	2.21E-07	2.79E-06	--	--	--	-	-	-
Unigene21609_AB-CL5283.Contig2_NB1	899	82	179	7.5082	16.3836	1.1257	Up	1.36E-09	2.13E-08	PREDICTED: similar to CG32554 CG32554-PA [Tribolium castaneum] >gi|270006905|gb|EFA03353.1| hypothetical protein TcasGA2_TC013338 [Tribolium castaneum]	--	--	-	-	-
Unigene23101_AB-Unigene19453_NB1	912	115	251	10.3796	22.6462	1.1255	Up	7.00E-13	1.41E-11	--	--	--	-	-	-
Unigene16907_AB-Unigene17526_NB1	526	33	72	5.1642	11.2632	1.125	Up	1.29E-04	1.09E-03	--	--	--	-	-	-
CL285.Contig1_AB-Unigene19323_NB1	1781	116	253	5.3613	11.6889	1.1245	Up	5.90E-13	1.20E-11	bhlh factor math6, putative [Pediculus humanus corporis] >gi|212507836|gb|EEB11698.1| bhlh factor math6, putative [Pediculus humanus corporis]	K09084	atonal protein 8	GO:0000122//negative regulation of transcription from RNA polymerase II promoter;GO:0070983//dendrite guidance;GO:0008586//imaginal disc-derived wing vein morphogenesis;GO:2000289//regulation of photoreceptor cell axon guidance;GO:0016200//synaptic target attraction;GO:0008347//glial cell migration;GO:0007432//salivary gland boundary specification;GO:0007474//imaginal disc-derived wing vein speci…	GO:0046983//protein dimerization activity;GO:0003700//sequence-specific DNA binding transcription factor activity	GO:0005578//proteinaceous extracellular matrix;GO:0005634//nucleus
CL1735.Contig1_AB-Unigene12665_NB1	1400	95	207	5.5857	12.1663	1.1231	Up	7.70E-11	1.33E-09	PREDICTED: adenylosuccinate synthetase-like [Acyrthosiphon pisum]	K01939	adenylosuccinate synthase [EC:6.3.4.4]	GO:0044208//'de novo' AMP biosynthetic process	GO:0004019//adenylosuccinate synthase activity;GO:0000287//magnesium ion binding;GO:0005525//GTP binding	GO:0005737//cytoplasm
CL1160.Contig1_AB-CL2967.Contig2_NB1	1913	28	61	1.2048	2.6238	1.1229	Up	4.41E-04	3.37E-03	PREDICTED: protein ST7 homolog [Nasonia vitripennis]	--	--	-	-	-
Unigene18868_AB-CL5126.Contig1_NB1	2502	28	61	0.9212	2.0061	1.1228	Up	4.41E-04	3.37E-03	PREDICTED: facilitated trehalose transporter Tret1-like [Acyrthosiphon pisum]	K08145	MFS transporter, SP family, solute carrier family 2 (facilitated glucose transporter), member 8	GO:0008643//carbohydrate transport	GO:0022857//transmembrane transporter activity	GO:0016020//membrane
Unigene13618_AB-Unigene14989_NB1	2434	343	747	11.5999	25.2532	1.1224	Up	3.74E-35	1.76E-33	PREDICTED: WD repeat-containing protein 43-like [Nasonia vitripennis]	K14546	U3 small nucleolar RNA-associated protein 5	-	-	-
CL6067.Contig1_AB-Unigene27172_NB1	638	34	74	4.3867	9.5439	1.1214	Up	1.08E-04	9.32E-04	PREDICTED: BTB (POZ) domain containing 2-like [Saccoglossus kowalevskii]	K10478	BTB/POZ domain-containing protein 3/6	-	-	-
CL3660.Contig1_AB-Unigene19223_NB1	3528	202	439	4.713	10.2389	1.1193	Up	3.09E-21	9.56E-20	PREDICTED: similar to AGAP004937-PA [Tribolium castaneum] >gi|270003264|gb|EEZ99711.1| hypothetical protein TcasGA2_TC002472 [Tribolium castaneum]	K01490	AMP deaminase [EC:3.5.4.6]	-	GO:0003676//nucleic acid binding	-
Unigene22164_AB-Unigene1791_NB1	735	117	254	13.1032	28.4357	1.1178	Up	6.85E-13	1.38E-11	--	--	--	-	-	-
CL5489.Contig2_AB-Unigene15300_NB1	1452	182	395	10.3177	22.3845	1.1174	Up	3.26E-19	9.23E-18	PREDICTED: DNA-directed RNA polymerase III subunit RPC4-like [Bombus impatiens]	K03026	DNA-directed RNA polymerase III subunit RPC4	-	-	-
Unigene17639_AB-Unigene11322_NB1	600	30	65	4.1157	8.9141	1.115	Up	3.08E-04	2.43E-03	Sulfatase-modifying factor 1 [Crassostrea gigas]	K13444	sulfatase modifying factor 1	-	-	-
Unigene11524_AB-Unigene27112_NB1	948	48	104	4.1678	9.027	1.115	Up	4.75E-06	5.05E-05	--	--	--	-	-	-
Unigene24382_AB-Unigene25497_NB1	330	24	52	5.9865	12.966	1.1149	Up	1.27E-03	8.68E-03	hypothetical protein CRE_05365 [Caenorhabditis remanei] >gi|308253615|gb|EFO97567.1| hypothetical protein CRE_05365 [Caenorhabditis remanei]	--	--	-	-	-
Unigene25143_AB-Unigene8849_NB1	495	24	52	3.991	8.644	1.1149	Up	1.27E-03	8.68E-03	--	--	--	-	-	-
Unigene17585_AB-Unigene32609_NB1	605	24	52	3.2654	7.0724	1.1149	Up	1.27E-03	8.68E-03	--	--	--	-	-	-
Unigene13962_AB-Unigene14106_NB1	1423	127	275	7.3465	15.9017	1.1141	Up	9.04E-14	1.92E-12	PREDICTED: guanine nucleotide-binding protein G(s) subunit alpha-like [Acyrthosiphon pisum]	K04632	guanine nucleotide-binding protein G(s) subunit alpha	GO:0007191//adenylate cyclase-activating dopamine receptor signaling pathway;GO:0048148//behavioral response to cocaine;GO:0007608//sensory perception of smell;GO:0007268//synaptic transmission;GO:0007611//learning or memory;GO:0050916//sensory perception of sweet taste;GO:0007528//neuromuscular junction development;GO:0022416//chaeta development;GO:0007190//activation of adenylate cyclase activi…	GO:0004871//signal transducer activity;GO:0005525//GTP binding;GO:0046872//metal ion binding;GO:0031683//G-protein beta/gamma-subunit complex binding;GO:0001664//G-protein coupled receptor binding;GO:0003924//GTPase activity	GO:0005834//heterotrimeric G-protein complex;GO:0005604//basement membrane
Unigene1474_AB-Unigene24494_NB1	3474	841	1821	19.9271	43.1317	1.114	Up	3.29E-82	3.22E-80	hypothetical protein Phum_PHUM308880 [Pediculus humanus corporis] >gi|212511648|gb|EEB14569.1| hypothetical protein Phum_PHUM308880 [Pediculus humanus corporis]	--	--	-	-	-
Unigene1163_AB-Unigene12466_NB1	419	85	184	16.6987	36.1344	1.1136	Up	1.12E-09	1.76E-08	--	--	--	-	-	-
Unigene12824_AB-Unigene9637_NB1	1075	128	277	9.8012	21.2026	1.1132	Up	7.62E-14	1.63E-12	hypothetical protein KGM_01156 [Danaus plexippus]	K07178	RIO kinase 1 [EC:2.7.11.1]	GO:0022008//neurogenesis	GO:0004672//protein kinase activity;GO:0000166//nucleotide binding	-
Unigene13466_AB-Unigene13452_NB1	1057	55	119	4.2832	9.2638	1.1129	Up	1.01E-06	1.18E-05	--	--	--	-	-	-
CL4705.Contig2_AB-CL3761.Contig1_NB1	3756	37	80	0.8109	1.7526	1.1119	Up	6.35E-05	5.67E-04	hypothetical protein SINV_07097 [Solenopsis invicta]	K06972		-	GO:0008237//metallopeptidase activity	GO:0005739//mitochondrion
Unigene12057_AB-Unigene8866_NB1	985	161	348	13.4545	29.071	1.1115	Up	5.64E-17	1.44E-15	2-oxoglutarate dehydrogenase [Naegleria gruberi] >gi|284094695|gb|EFC48328.1| 2-oxoglutarate dehydrogenase [Naegleria gruberi]	K00164	2-oxoglutarate dehydrogenase E1 component [EC:1.2.4.2]	GO:0040010//positive regulation of growth rate;GO:0008340//determination of adult lifespan;GO:0002119//nematode larval development;GO:0008152//metabolic process;GO:0009792//embryo development ending in birth or egg hatching	-	GO:0005739//mitochondrion
Unigene22720_AB-Unigene6917_NB1	625	31	67	4.0828	8.8209	1.1114	Up	2.57E-04	2.06E-03	PREDICTED: peroxisome biogenesis factor 1-like [Megachile rotundata]	K13338	peroxin-1	GO:0006625//protein targeting to peroxisome	GO:0005515//protein binding	GO:0005777//peroxisome;GO:0044446//intracellular organelle part;GO:0005634//nucleus
CL4188.Contig2_AB-CL2655.Contig2_NB1	2794	56	121	1.6498	3.5635	1.111	Up	8.48E-07	1.00E-05	PREDICTED: kinesin-like protein KIF18A-like [Nasonia vitripennis]	K10401	kinesin family member 18/19	GO:0031134//sister chromatid biorientation;GO:0000910//cytokinesis;GO:0051225//spindle assembly;GO:0046785//microtubule polymerization;GO:0016346//male meiotic chromosome movement towards spindle pole;GO:0007052//mitotic spindle organization;GO:0051231//spindle elongation;GO:0051299//centrosome separation	GO:0003774//motor activity	GO:0005875//microtubule associated complex;GO:0005876//spindle microtubule;GO:0000776//kinetochore;GO:0005737//cytoplasm;GO:0005634//nucleus
Unigene7255_AB-Unigene26960_NB1	521	25	54	3.9499	8.5285	1.1105	Up	1.06E-03	7.34E-03	--	--	--	-	-	-
Unigene15089_AB-Unigene25931_NB1	1481	113	244	6.2806	13.5566	1.11	Up	2.57E-12	4.94E-11	UDP-galactose transporter [Culex quinquefasciatus] >gi|167879494|gb|EDS42877.1| UDP-galactose transporter [Culex quinquefasciatus]	K15278	solute carrier family 35 (UDP-xylose/UDP-N-acetylglucosamine transporter), member B4	GO:0055085//transmembrane transport	-	GO:0016021//integral to membrane
Unigene23704_AB-Unigene16150_NB1	1042	114	246	9.0057	19.426	1.1091	Up	2.16E-12	4.18E-11	--	--	--	-	-	-
Unigene14859_AB-Unigene13933_NB1	619	32	69	4.2554	9.1722	1.108	Up	2.15E-04	1.75E-03	--	--	--	-	-	-
Unigene19183_AB-Unigene11508_NB1	528	26	56	4.0534	8.7271	1.1064	Up	8.83E-04	6.28E-03	PREDICTED: disks large homolog 5-like [Acyrthosiphon pisum]	K05701	tight junction protein 1	-	-	-
Unigene15812_AB-Unigene7649_NB1	614	39	84	5.2285	11.2571	1.1064	Up	4.45E-05	4.08E-04	--	--	--	-	-	-
CL1210.Contig2_AB-CL2321.Contig1_NB1	828	26	56	2.5848	5.5651	1.1064	Up	8.83E-04	6.29E-03	PREDICTED: max-like protein X-like [Acyrthosiphon pisum]	K09113	MAX-like protein X	-	GO:0046983//protein dimerization activity	-
Unigene20187_AB-Unigene5405_NB1	657	72	155	9.0208	19.4126	1.1057	Up	2.76E-08	3.84E-07	--	--	--	-	-	-
CL1564.Contig2_AB-CL2396.Contig1_NB1	1067	33	71	2.5458	5.4753	1.1048	Up	1.80E-04	1.48E-03	DNA polymerase subunit gamma 1, mitochondrial [Culex quinquefasciatus] >gi|167873869|gb|EDS37252.1| DNA polymerase subunit gamma 1, mitochondrial [Culex quinquefasciatus]	K02332	DNA polymerase gamma 1 [EC:2.7.7.7]	-	GO:0016740//transferase activity	-
Unigene16011_AB-Unigene11654_NB1	1096	53	114	3.9806	8.5588	1.1044	Up	1.98E-06	2.22E-05	PREDICTED: TBC1 domain family member 4-like [Apis florea]	--	--	-	-	-
Unigene21099_AB-Unigene21536_NB1	240	60	129	20.5787	44.2278	1.1038	Up	4.22E-07	5.16E-06	CAS1 domain-containing protein 1 [Crassostrea gigas]	--	--	-	-	-
CL2714.Contig1_AB-Unigene16938_NB1	875	54	116	5.08	10.9085	1.1026	Up	1.66E-06	1.88E-05	PREDICTED: cyclin-dependent kinase 2-interacting protein-like [Strongylocentrotus purpuratus]	--	--	GO:0009987//cellular process	-	-
Unigene13355_AB-Unigene11792_NB1	578	75	161	10.681	22.92	1.1016	Up	1.64E-08	2.34E-07	--	--	--	-	-	-
Unigene24640_AB-Unigene5684_NB1	2732	232	498	6.9901	14.9991	1.1015	Up	2.62E-23	8.79E-22	hypothetical protein TcasGA2_TC005972 [Tribolium castaneum]	K10443	kelch-like protein 2/3	GO:0007303//cytoplasmic transport, nurse cell to oocyte;GO:0007297//ovarian follicle cell migration;GO:0007349//cellularization;GO:0030723//ovarian fusome organization;GO:0030717//karyosome formation;GO:0030036//actin cytoskeleton organization;GO:0007301//female germline ring canal formation	GO:0003779//actin binding	GO:0035183//female germline ring canal inner rim;GO:0005938//cell cortex
Unigene20509_AB-Unigene14494_NB1	641	28	60	3.5957	7.7021	1.099	Up	6.14E-04	4.51E-03	PREDICTED: protein GPR107-like [Megachile rotundata]	--	--	-	-	-
Unigene20301_AB-Unigene18810_NB1	1694	129	276	6.2684	13.4064	1.0968	Up	1.66E-13	3.48E-12	putative zinc finger protein [Danaus plexippus]	K13199	plasminogen activator inhibitor 1 RNA-binding protein	-	-	-
CL4032.Contig1_AB-CL1360.Contig1_NB1	2548	43	92	1.3891	2.971	1.0968	Up	2.19E-05	2.11E-04	E3 ubiquitin ligase triad3, putative [Pediculus humanus corporis] >gi|212516216|gb|EEB18254.1| E3 ubiquitin ligase triad3, putative [Pediculus humanus corporis]	K11976	TRIAD3; E3 ubiquitin-protein ligase RNF216 [EC:6.3.2.19]	-	-	-
Unigene13113_AB-Unigene3904_NB1	837	36	77	3.5404	7.5698	1.0963	Up	1.05E-04	9.08E-04	PREDICTED: venom serine carboxypeptidase-like [Megachile rotundata]	K09645	vitellogenic carboxypeptidase-like protein [EC:3.4.16.-]	-	GO:0008233//peptidase activity	-
Unigene10957_AB-Unigene14183_NB1	570	29	62	4.188	8.9502	1.0957	Up	5.12E-04	3.84E-03	--	--	--	-	-	-
CL193.Contig1_AB-Unigene26329_NB1	607	29	62	3.9327	8.4047	1.0957	Up	5.12E-04	3.84E-03	PREDICTED: UDP-glucuronosyltransferase 2C1-like [Acyrthosiphon pisum]	K00699	glucuronosyltransferase [EC:2.4.1.17]	-	-	-
Unigene17723_AB-Unigene14488_NB1	1305	131	280	8.263	17.6549	1.0953	Up	1.18E-13	2.48E-12	--	--	--	-	-	-
Unigene20866_AB-Unigene21218_NB1	1099	376	803	28.1624	60.1222	1.0941	Up	3.26E-36	1.57E-34	--	--	--	-	-	-
Unigene13961_AB-Unigene19380_NB1	396	30	64	6.236	13.2985	1.0926	Up	4.28E-04	3.28E-03	--	--	--	-	-	-
Unigene18316_AB-Unigene20529_NB1	748	197	420	21.6792	46.2024	1.0917	Up	1.23E-19	3.54E-18	N-acetyltransferase [Danaus plexippus]	K00670	peptide alpha-N-acetyltransferase [EC:2.3.1.88]	-	GO:0004596//peptide alpha-N-acetyltransferase activity	-
CL668.Contig3_AB-CL1253.Contig1_NB1	1705	61	130	2.945	6.2739	1.0911	Up	4.88E-07	5.91E-06	PREDICTED: serine/threonine-protein kinase Genghis Khan-like [Bombus impatiens]	K08286	protein-serine/threonine kinase [EC:2.7.11.-]	GO:0006468//protein phosphorylation;GO:0035556//intracellular signal transduction;GO:0055114//oxidation-reduction process;GO:0031532//actin cytoskeleton reorganization	GO:0005083//small GTPase regulator activity;GO:0046872//metal ion binding;GO:0005543//phospholipid binding;GO:0005524//ATP binding;GO:0004697//protein kinase C activity;GO:0032440//2-alkenal reductase [NAD(P)] activity	-
Unigene11523_AB-Unigene27254_NB1	780	39	83	4.1157	8.7559	1.0891	Up	6.15E-05	5.51E-04	--	--	--	-	-	-
Unigene22430_AB-Unigene21674_NB1	3191	312	664	8.0483	17.1221	1.0891	Up	5.10E-30	2.11E-28	PREDICTED: midasin-like [Nasonia vitripennis]	K14572	midasin	-	-	-
CL430.Contig2_AB-CL2275.Contig3_NB1	3838	111	236	2.3807	5.0597	1.0877	Up	1.28E-11	2.35E-10	NADPH-cytochrome P450 reductase [Cimex lectularius]	K00327	NADPH-ferrihemoprotein reductase [EC:1.6.2.4]	GO:0055114//oxidation-reduction process	GO:0003958//NADPH-hemoprotein reductase activity;GO:0005506//iron ion binding;GO:0016709//oxidoreductase activity, acting on paired donors, with incorporation or reduction of molecular oxygen, NAD(P)H as one donor, and incorporation of one atom of oxygen;GO:0010181//FMN binding	GO:0005789//endoplasmic reticulum membrane;GO:0005811//lipid particle;GO:0005829//cytosol
Unigene14975_AB-Unigene14017_NB1	522	32	68	5.0461	10.719	1.0869	Up	2.98E-04	2.36E-03	PREDICTED: zinc transporter 1-like [Acyrthosiphon pisum]	K14688	solute carrier family 30 (zinc transporter), member 1	GO:0006882//cellular zinc ion homeostasis;GO:0055085//transmembrane transport;GO:0006812//cation transport	GO:0005385//zinc ion transmembrane transporter activity	GO:0005886//plasma membrane;GO:0016021//integral to membrane
Unigene1899_AB-Unigene18014_NB1	822	144	306	14.4201	30.6314	1.0869	Up	1.27E-14	2.83E-13	--	--	--	-	-	-
Unigene24396_AB-Unigene5555_NB1	840	619	1315	60.6583	128.8141	1.0865	Up	1.44E-57	1.03E-55	diazepam binding inhibitor-like protein [Maconellicoccus hirsutus]	K08762	diazepam-binding inhibitor (GABA receptor modulator, acyl-CoA-binding protein)	-	GO:0000062//fatty-acyl-CoA binding	-
Unigene21186_AB-Unigene19709_NB1	1015	114	242	9.2452	19.6185	1.0854	Up	7.62E-12	1.43E-10	--	--	--	-	-	-
Unigene15821_AB-Unigene18016_NB1	242	41	87	13.9459	29.5815	1.0849	Up	4.31E-05	3.96E-04	--	--	--	-	-	-
Unigene1954_AB-Unigene26491_NB1	593	33	70	4.5808	9.7132	1.0843	Up	2.49E-04	2.00E-03	--	--	--	-	-	-
CL1420.Contig2_AB-Unigene7864_NB1	869	33	70	3.1259	6.6282	1.0843	Up	2.49E-04	2.00E-03	--	--	--	-	-	-
CL4321.Contig1_AB-CL356.Contig5_NB1	268	25	53	7.6786	16.2726	1.0835	Up	1.47E-03	9.91E-03	--	--	--	-	-	-
Unigene16247_AB-Unigene12164_NB1	491	25	53	4.1912	8.882	1.0835	Up	1.47E-03	9.91E-03	--	--	--	-	-	-
Unigene24839_AB-Unigene6814_NB1	1055	50	106	3.9012	8.2674	1.0835	Up	6.36E-06	6.63E-05	hypothetical protein KGM_01883 [Danaus plexippus]	K00863	dihydroxyacetone kinase [EC:2.7.1.29]	-	-	-
Unigene23999_AB-Unigene13074_NB1	554	34	72	5.0518	10.694	1.0819	Up	2.08E-04	1.70E-03	--	--	--	-	-	-
Unigene18148_AB-Unigene29542_NB1	761	34	72	3.6777	7.7851	1.0819	Up	2.08E-04	1.70E-03	hypothetical protein Phum_PHUM372720 [Pediculus humanus corporis] >gi|212512841|gb|EEB15529.1| hypothetical protein Phum_PHUM372720 [Pediculus humanus corporis]	--	--	-	-	-
Unigene19581_AB-Unigene20884_NB1	1158	563	1192	40.0201	84.7002	1.0816	Up	5.57E-52	3.69E-50	PREDICTED: similar to apolipoprotein D [Tribolium castaneum] >gi|270008943|gb|EFA05391.1| hypothetical protein TcasGA2_TC015563 [Tribolium castaneum]	--	--	-	-	-
Unigene16371_AB-Unigene7579_NB1	1137	103	218	7.4569	15.7766	1.0811	Up	9.47E-11	1.63E-09	PREDICTED: probable peroxisomal acyl-coenzyme A oxidase 1-like [Acyrthosiphon pisum]	K00232	acyl-CoA oxidase [EC:1.3.3.6]	GO:0044710	GO:0016627//oxidoreductase activity, acting on the CH-CH group of donors	-
Unigene455_AB-Unigene24565_NB1	4609	1407	2977	25.1285	53.1483	1.0807	Up	6.90E-127	1.01E-124	hypothetical protein TcasGA2_TC004196 [Tribolium castaneum]	K04228	arginine vasopressin receptor 2	-	-	-
Unigene660_AB-Unigene7780_NB1	486	35	74	5.928	12.5289	1.0796	Up	1.74E-04	1.44E-03	PREDICTED: hypothetical protein LOC100148166 [Danio rerio]	--	--	-	-	-
Unigene18910_AB-Unigene10473_NB1	711	35	74	4.0521	8.564	1.0796	Up	1.74E-04	1.44E-03	PREDICTED: probable maltase L-like [Acyrthosiphon pisum]	K01187	alpha-glucosidase [EC:3.2.1.20]	-	GO:0016798//hydrolase activity, acting on glycosyl bonds	-
Unigene25179_AB-Unigene7301_NB1	1017	44	93	3.5613	7.5245	1.0792	Up	2.53E-05	2.42E-04	Phosphatidylserine synthase, putative [Pediculus humanus corporis] >gi|212508225|gb|EEB11994.1| Phosphatidylserine synthase, putative [Pediculus humanus corporis]	K08729	phosphatidylserine synthase 1 [EC:2.7.8.-]	GO:0006659//phosphatidylserine biosynthetic process	-	-
Unigene20178_AB-Unigene13952_NB1	1173	115	243	8.0701	17.0461	1.0788	Up	8.76E-12	1.63E-10	--	--	--	-	-	-
Unigene15721_AB-Unigene15463_NB1	325	62	131	15.7032	33.1669	1.0787	Up	5.62E-07	6.78E-06	hypothetical protein UY3_06274 [Chelonia mydas]	K14822	rRNA-processing protein CGR1	-	-	-
Unigene22271_AB-Unigene22589_NB1	2808	689	1455	20.1977	42.6366	1.0779	Up	1.03E-62	7.88E-61	salivary gland secretion 1 [Drosophila melanogaster] >gi|55380421|gb|AAF50957.4| salivary gland secretion 1 [Drosophila melanogaster]	K13172	serine/arginine repetitive matrix protein 2	-	-	-
Unigene20874_AB-Unigene22233_NB1	1523	737	1556	39.8333	84.0672	1.0776	Up	6.58E-67	5.39E-65	--	--	--	-	-	-
Unigene1559_AB-Unigene8375_NB1	398	27	57	5.5842	11.7844	1.0775	Up	1.02E-03	7.11E-03	--	--	--	-	-	-
Unigene24531_AB-Unigene5954_NB1	2105	308	650	12.0442	25.4084	1.077	Up	6.41E-29	2.56E-27	PREDICTED: DNA-directed RNA polymerase I subunit RPA49-like [Megachile rotundata]	K03005	DNA-directed RNA polymerase I subunit RPA49	-	-	-
CL434.Contig1_AB-Unigene19868_NB1	902	74	156	6.7531	14.231	1.0754	Up	5.04E-08	6.83E-07	PREDICTED: hypothetical protein LOC411854 [Apis mellifera]	K09418	heat shock transcription factor, invertebrate	GO:0009987//cellular process;GO:0006950//response to stress	GO:0005488//binding	-
CL3988.Contig1_AB-CL935.Contig1_NB1	3364	37	78	0.9054	1.9079	1.0754	Up	1.21E-04	1.03E-03	PREDICTED: chloride channel protein 2-like [Megachile rotundata]	K05011	chloride channel 2	GO:0055085//transmembrane transport;GO:0006821//chloride transport	GO:0005247//voltage-gated chloride channel activity	GO:0016021//integral to membrane;GO:0015629//actin cytoskeleton
Unigene20321_AB-Unigene21466_NB1	1061	670	1412	51.9802	109.5056	1.075	Up	1.19E-60	8.84E-59	--	--	--	-	-	-
Unigene21637_AB-Unigene10273_NB1	589	28	59	3.9131	8.2424	1.0748	Up	8.52E-04	6.09E-03	--	--	--	-	-	-
Unigene16669_AB-Unigene14131_NB1	639	28	59	3.6069	7.5975	1.0748	Up	8.52E-04	6.09E-03	--	--	--	-	-	-
Unigene16035_AB-Unigene12170_NB1	667	28	59	3.4555	7.2785	1.0747	Up	8.52E-04	6.09E-03	viral A-type inclusion protein [Trichomonas vaginalis G3]	K10421	CAP-Gly domain-containing linker protein 1	-	-	-
Unigene1292_AB-CL3863.Contig1_NB1	8660	264	556	2.5094	5.2829	1.074	Up	7.26E-25	2.57E-23	PREDICTED: similar to AGAP003656-PA [Tribolium castaneum]	K06255	heparan sulfate proteoglycan 2 (perlecan)	GO:0044763	-	-
Unigene21572_AB-CL5955.Contig5_NB1	2168	172	362	6.5305	13.7393	1.073	Up	1.05E-16	2.64E-15	putative dedicator of cytokinesis protein 5 [Trichinella spiralis] >gi|316972932|gb|EFV56578.1| putative dedicator of cytokinesis protein 5 [Trichinella spiralis]	K14802	phospholipid-transporting ATPase [EC:3.6.3.1]	-	-	-
Unigene25139_AB-Unigene29919_NB1	700	29	61	3.4102	7.1705	1.0722	Up	7.10E-04	5.16E-03	PREDICTED: similar to mitochondrial RNA splicing protein [Tribolium castaneum]	K15113	solute carrier family 25 (mitochondrial iron transporter), member 28/37	GO:0006810//transport	-	GO:0016020//membrane;GO:0005739//mitochondrion
Unigene539_AB-Unigene25738_NB1	675	39	82	4.756	9.996	1.0716	Up	8.48E-05	7.42E-04	--	--	--	-	-	-
Unigene15237_AB-Unigene25622_NB1	2791	176	370	5.1908	10.9083	1.0714	Up	5.28E-17	1.35E-15	acetyl coenzyme A synthase [Acyrthosiphon pisum]	K01895	acetyl-CoA synthetase [EC:6.2.1.1]	GO:0019427//acetyl-CoA biosynthetic process from acetate;GO:0048149//behavioral response to ethanol	GO:0016208//AMP binding;GO:0003987//acetate-CoA ligase activity	GO:0005737//cytoplasm
Unigene23128_AB-Unigene21428_NB1	2161	1799	3779	68.526	143.8928	1.0703	Up	4.69E-158	9.12E-156	PREDICTED: esterase FE4-like isoform 1 [Acyrthosiphon pisum] >gi|328721620|ref|XP_003247358.1| PREDICTED: esterase FE4-like isoform 2 [Acyrthosiphon pisum] >gi|328721622|ref|XP_003247359.1| PREDICTED: esterase FE4-like isoform 3 [Acyrthosiphon pisum]	K01063	juvenile-hormone esterase [EC:3.1.1.59]	-	GO:0052689	-
Unigene24722_AB-Unigene25389_NB1	893	80	168	7.3742	15.4801	1.0699	Up	1.77E-08	2.52E-07	--	--	--	-	-	-
Unigene22603_AB-Unigene17847_NB1	2729	254	533	7.6614	16.0709	1.0688	Up	1.00E-23	3.43E-22	PREDICTED: protein cereblon homolog [Acyrthosiphon pisum]	K11423	histone-lysine N-methyltransferase SETD2 [EC:2.1.1.43]	-	-	-
CL4367.Contig1_AB-Unigene17246_NB1	756	41	86	4.4642	9.3604	1.0682	Up	5.93E-05	5.34E-04	PREDICTED: similar to CG33993 CG33993-PA [Tribolium castaneum]	K00665	fatty acid synthase, animal type [EC:2.3.1.85]	-	-	-
CL3002.Contig3_AB-CL352.Contig1_NB1	3186	72	151	1.8602	3.8999	1.068	Up	9.77E-08	1.28E-06	PREDICTED: protein GDAP2 homolog [Apis florea]	K01514	exopolyphosphatase [EC:3.6.1.11]	-	-	-
Unigene19574_AB-Unigene22966_NB1	653	134	281	16.8916	35.4087	1.0678	Up	3.32E-13	6.83E-12	--	--	--	-	-	-
Unigene18148_AB-Unigene6838_NB1	658	31	65	3.8781	8.1284	1.0676	Up	4.94E-04	3.71E-03	hypothetical protein Phum_PHUM372720 [Pediculus humanus corporis] >gi|212512841|gb|EEB15529.1| hypothetical protein Phum_PHUM372720 [Pediculus humanus corporis]	--	--	-	-	-
Unigene20787_AB-Unigene19141_NB1	5457	393	824	5.9281	12.4248	1.0676	Up	9.92E-36	4.74E-34	PREDICTED: hypothetical protein LOC100119058 [Nasonia vitripennis]	K13143	integrator complex subunit 6	-	-	-
CL3941.Contig1_AB-Unigene26524_NB1	1229	73	153	4.8893	10.2437	1.067	Up	8.21E-08	1.08E-06	PREDICTED: hypothetical protein [Tribolium castaneum] >gi|270013067|gb|EFA09515.1| hypothetical protein TcasGA2_TC011617 [Tribolium castaneum]	K14816	pre-60S factor REI1	-	-	-
Unigene23505_AB-Unigene23369_NB1	2287	400	838	14.397	30.1505	1.0664	Up	3.02E-36	1.46E-34	PREDICTED: ABC transporter G family member 23-like [Acyrthosiphon pisum]	K04533	huntingtin	GO:0009987//cellular process	GO:0017111//nucleoside-triphosphatase activity	-
Unigene12026_AB-Unigene12895_NB1	2176	581	1216	21.9784	45.9824	1.065	Up	1.03E-51	6.75E-50	--	--	--	-	-	-
Unigene25057_AB-Unigene29300_NB1	639	33	69	4.251	8.8852	1.0636	Up	3.43E-04	2.68E-03	--	--	--	-	-	-
CL5050.Contig1_AB-CL4254.Contig1_NB1	6926	88	184	1.0459	2.186	1.0635	Up	4.41E-09	6.58E-08	PREDICTED: fatty acid synthase-like isoform 1 [Acyrthosiphon pisum]	K00665	fatty acid synthase, animal type [EC:2.3.1.85]	GO:0008152//metabolic process	GO:0016417//S-acyltransferase activity;GO:0005488//binding;GO:0016491//oxidoreductase activity;GO:0016297//acyl-[acyl-carrier-protein] hydrolase activity;GO:0016829//lyase activity	-
Unigene14815_AB-Unigene13343_NB1	542	191	399	29.0077	60.5746	1.0623	Up	5.49E-18	1.47E-16	PREDICTED: protein takeout-like [Acyrthosiphon pisum]	K07936	GTP-binding nuclear protein Ran	-	-	-
Unigene10688_AB-Unigene15731_NB1	1620	681	1422	34.6028	72.2273	1.0617	Up	7.07E-60	5.21E-58	PREDICTED: probable ATP-dependent RNA helicase pitchoune-like [Apis florea]	K13179	ATP-dependent RNA helicase DDX18/HAS1 [EC:3.6.4.13]	GO:0008283//cell proliferation;GO:0016049//cell growth	GO:0004004//ATP-dependent RNA helicase activity;GO:0003723//RNA binding;GO:0005524//ATP binding	GO:0005730//nucleolus
CL1193.Contig1_AB-CL5583.Contig1_NB1	2403	171	357	5.8576	12.2245	1.0614	Up	3.12E-16	7.63E-15	PREDICTED: clavesin-1-like [Acyrthosiphon pisum]	K10693	E3 ubiquitin-protein ligase MYCBP2 [EC:6.3.2.19]	-	-	-
CL535.Contig1_AB-CL3333.Contig1_NB1	3010	162	338	4.4302	9.2399	1.0605	Up	1.98E-15	4.64E-14	Plasminogen activator inhibitor 1 RNA-binding protein, putative [Pediculus humanus corporis] >gi|212505978|gb|EEB10309.1| Plasminogen activator inhibitor 1 RNA-binding protein, putative [Pediculus humanus corporis]	K13199	plasminogen activator inhibitor 1 RNA-binding protein	-	-	-
Unigene22727_AB-Unigene22523_NB1	410	256	534	51.3967	107.1703	1.0602	Up	1.78E-23	6.02E-22	--	--	--	-	-	-
CL4400.Contig2_AB-Unigene19373_NB1	465	47	98	8.32	17.3416	1.0596	Up	2.04E-05	1.98E-04	--	--	--	-	-	-
Unigene24415_AB-Unigene8946_NB1	1257	692	1441	45.3158	94.3291	1.0577	Up	2.71E-60	2.01E-58	putative regulator of ribosome biosynthesis [Heliconius melpomene]	K14852	regulator of ribosome biosynthesis	-	-	-
Unigene18500_AB-Unigene19482_NB1	2758	4050	8430	120.8759	251.5071	1.0571	Up	0	0	conserved hypothetical protein [Papilio polytes]	--	--	-	GO:0008201//heparin binding	GO:0005576//extracellular region
Unigene10118_AB-Unigene11168_NB1	744	37	77	4.0936	8.516	1.0568	Up	1.67E-04	1.39E-03	RNA exonuclease 1-like protein [Camponotus floridanus]	K14570	RNA exonuclease 1 [EC:3.1.-.-]	-	-	-
Unigene16153_AB-Unigene9618_NB1	1178	173	360	12.0887	25.1463	1.0567	Up	3.00E-16	7.35E-15	PREDICTED: cyclic AMP response element-binding protein A-like [Acyrthosiphon pisum]	K09048	cAMP response element-binding protein 3	-	-	-
CL2423.Contig1_AB-Unigene19954_NB1	1694	125	260	6.074	12.6292	1.056	Up	3.94E-12	7.47E-11	--	--	--	-	-	-
Unigene641_AB-Unigene17423_NB1	1206	264	549	18.0192	37.4578	1.0557	Up	6.13E-24	2.12E-22	PREDICTED: probable ATP-dependent RNA helicase DDX27 [Megachile rotundata]	K13181	ATP-dependent RNA helicase DDX27 [EC:3.6.4.13]	-	-	-
Unigene617_AB-Unigene14190_NB1	328	38	79	9.5365	19.8185	1.0553	Up	1.39E-04	1.17E-03	PREDICTED: o-glucosyltransferase rumi homolog [Acyrthosiphon pisum]	K13667	protein glucosyltransferase [EC:2.4.1.-]	-	GO:0016740//transferase activity	-
Unigene17674_AB-Unigene22879_NB1	491	65	135	10.8971	22.624	1.0539	Up	6.20E-07	7.45E-06	--	--	--	-	-	-
Unigene24907_AB-Unigene11686_NB1	632	39	81	5.0796	10.5459	1.0539	Up	1.16E-04	9.96E-04	--	--	--	-	-	-
CL47.Contig2_AB-Unigene14552_NB1	707	40	83	4.6571	9.66	1.0526	Up	9.73E-05	8.45E-04	PREDICTED: similar to Suv4-20 CG13363-PA [Tribolium castaneum] >gi|270006169|gb|EFA02617.1| hypothetical protein TcasGA2_TC008337 [Tribolium castaneum]	K11429	histone-lysine N-methyltransferase SUV420H [EC:2.1.1.43]	-	-	-
Unigene10755_AB-Unigene12968_NB1	915	67	139	6.0274	12.5	1.0523	Up	4.36E-07	5.32E-06	PREDICTED: Na(+)/H(+) exchange regulatory cofactor NHE-RF1-like [Nasonia vitripennis]	K13358	Na(+)/H(+) exchange regulatory cofactor NHE-RF2	-	-	-
Unigene18391_AB-Unigene15208_NB1	602	27	56	3.6919	7.6544	1.0519	Up	1.41E-03	9.54E-03	AAEL003909-PA [Aedes aegypti]	--	--	-	-	-
Unigene13900_AB-Unigene13287_NB1	985	69	143	5.7662	11.9458	1.0508	Up	3.07E-07	3.81E-06	PREDICTED: hypothetical protein LOC100576392 [Apis mellifera]	K13172	serine/arginine repetitive matrix protein 2	GO:0034641//cellular nitrogen compound metabolic process;GO:0044238//primary metabolic process;GO:0006725//cellular aromatic compound metabolic process;GO:0046483//heterocycle metabolic process;GO:1901360	GO:0003824//catalytic activity	-
Unigene229_AB-Unigene1388_NB1	1060	152	315	11.8037	24.4524	1.0507	Up	2.76E-14	6.03E-13	PREDICTED: hypothetical protein LOC100747608 [Bombus impatiens]	--	--	-	-	-
CL2899.Contig2_AB-CL3298.Contig1_NB1	4820	223	462	3.8083	7.887	1.0503	Up	3.09E-20	9.16E-19	PREDICTED: CD109 antigen-like [Acyrthosiphon pisum]	K06530	CD109 antigen	-	-	GO:0005576//extracellular region
Unigene24011_AB-Unigene18368_NB1	492	42	87	7.0269	14.5503	1.0501	Up	6.80E-05	6.04E-04	--	--	--	-	-	-
CL4803.Contig1_AB-CL2896.Contig2_NB1	3941	70	145	1.4621	3.0275	1.0501	Up	2.58E-07	3.22E-06	synaptotagmin IV [Tribolium castaneum]	K15290	synaptotagmin-1	GO:0016079//synaptic vesicle exocytosis;GO:0048167//regulation of synaptic plasticity;GO:0006508//proteolysis;GO:0046928//regulation of neurotransmitter secretion	GO:0005544//calcium-dependent phospholipid binding;GO:0005215//transporter activity;GO:0004252//serine-type endopeptidase activity	GO:0008021//synaptic vesicle;GO:0005886//plasma membrane
Unigene125_AB-Unigene31_NB1	445	58	120	10.7287	22.189	1.0484	Up	2.90E-06	3.19E-05	--	--	--	-	-	-
Unigene18651_AB-CL1366.Contig1_NB1	3213	29	60	0.743	1.5366	1.0483	Up	9.79E-04	6.84E-03	PREDICTED: bifunctional methylenetetrahydrofolate dehydrogenase/cyclohydrolase, mitochondrial-like [Acyrthosiphon pisum]	K13403	methylenetetrahydrofolate dehydrogenase(NAD+) / 5,10-methenyltetrahydrofolate cyclohydrolase [EC:1.5.1.15 3.5.4.9]	GO:0046653//tetrahydrofolate metabolic process;GO:0055114//oxidation-reduction process;GO:0006730//one-carbon metabolic process	GO:0004487//methylenetetrahydrofolate dehydrogenase (NAD+) activity;GO:0042301//phosphate ion binding;GO:0004488//methylenetetrahydrofolate dehydrogenase (NADP+) activity;GO:0004477//methenyltetrahydrofolate cyclohydrolase activity;GO:0000287//magnesium ion binding;GO:0004329//formate-tetrahydrofolate ligase activity	GO:0005829//cytosol;GO:0005739//mitochondrion
Unigene18893_AB-Unigene20023_NB1	921	298	616	26.6339	55.0349	1.0471	Up	2.49E-26	9.21E-25	glutathione-S-transferase [Bemisia tabaci]	K00799	glutathione S-transferase [EC:2.5.1.18]	-	GO:0004364//glutathione transferase activity	GO:0005741//mitochondrial outer membrane;GO:0005811//lipid particle
Unigene18121_AB-Unigene15223_NB1	6792	567	1172	6.8717	14.1986	1.047	Up	1.38E-48	8.59E-47	PREDICTED: microtubule-associated serine/threonine-protein kinase 4-like isoform 2 [Bombus terrestris]	K08789	microtubule-associated serine/threonine kinase [EC:2.7.11.1]	-	GO:0005488//binding;GO:0004672//protein kinase activity	-
Unigene20512_AB-Unigene12718_NB1	904	45	93	4.0975	8.4651	1.0468	Up	3.98E-05	3.69E-04	hypothetical protein CAPTEDRAFT_183938 [Capitella teleta]	--	--	-	-	-
Unigene20850_AB-Unigene21319_NB1	1119	170	351	12.5054	25.8103	1.0454	Up	1.25E-15	2.95E-14	hypothetical protein TcasGA2_TC001089 [Tribolium castaneum]	K14810	ATP-dependent RNA helicase DDX56/DBP9 [EC:3.6.4.13]	-	GO:0097159//organic cyclic compound binding;GO:0004386//helicase activity;GO:1901363	-
Unigene12948_AB-Unigene14735_NB1	700	78	161	9.1722	18.9254	1.045	Up	6.35E-08	8.49E-07	predicted protein [Nematostella vectensis] >gi|156209719|gb|EDO30965.1| predicted protein [Nematostella vectensis]	--	--	GO:0042403//thyroid hormone metabolic process;GO:0033280//response to vitamin D;GO:0009725//response to hormone stimulus;GO:0006839//mitochondrial transport	GO:0042562//hormone binding;GO:0003824//catalytic activity	GO:0005829//cytosol;GO:0005634//nucleus;GO:0005739//mitochondrion
CL2256.Contig1_AB-CL969.Contig1_NB1	2217	47	97	1.7451	3.6002	1.0448	Up	2.78E-05	2.64E-04	sucrase precursor [Acyrthosiphon pisum] >gi|81159208|gb|ABB55878.1| sucrase [Acyrthosiphon pisum]	K01187	alpha-glucosidase [EC:3.2.1.20]	-	GO:0003824//catalytic activity	-
CL1741.Contig1_AB-Unigene16490_NB1	2058	63	130	2.5198	5.1977	1.0446	Up	1.20E-06	1.39E-05	UDP-glucuronosyltransferase 1-8 precursor, putative [Pediculus humanus corporis] >gi|212511724|gb|EEB14627.1| UDP-glucuronosyltransferase 1-8 precursor, putative [Pediculus humanus corporis]	K00699	glucuronosyltransferase [EC:2.4.1.17]	-	-	-
Unigene18919_AB-Unigene18806_NB1	1799	210	433	9.6088	19.8049	1.0434	Up	7.09E-19	1.98E-17	RNA-binding protein 28 [Camponotus floridanus]	K14573	nucleolar protein 4	-	-	-
Unigene21385_AB-Unigene18525_NB1	837	147	303	14.4568	29.7875	1.043	Up	1.20E-13	2.53E-12	PREDICTED: hypothetical protein LOC100169539 [Acyrthosiphon pisum]	K14569	ribosome biogenesis protein BMS1	GO:0006184//GTP catabolic process;GO:0042254//ribosome biogenesis	GO:0003924//GTPase activity;GO:0005525//GTP binding	GO:0005634//nucleus
Unigene1945_AB-CL3627.Contig2_NB1	1943	33	68	1.398	2.8797	1.0426	Up	4.72E-04	3.59E-03	PREDICTED: putative fatty acyl-CoA reductase CG5065-like [Bombus terrestris]	K13356	fatty acyl-CoA reductase [EC:1.2.1.-]	-	-	-
Unigene16981_AB-Unigene27046_NB1	698	33	68	3.8917	8.0162	1.0425	Up	4.72E-04	3.59E-03	--	--	--	-	-	-
CL2538.Contig2_AB-Unigene9471_NB1	2931	84	173	2.3591	4.8568	1.0418	Up	2.23E-08	3.12E-07	PREDICTED: myosin-IIIa [Megachile rotundata]	K08834	myosin III [EC:2.7.11.1]	GO:0006468//protein phosphorylation	GO:0005524//ATP binding;GO:0003774//motor activity;GO:0004674//protein serine/threonine kinase activity	GO:0016459//myosin complex
Unigene17457_AB-Unigene21931_NB1	2413	4876	10035	166.3356	342.1976	1.0407	Up	0	0	E3 ubiquitin ligase [Triatoma infestans]	K09250	cellular nucleic acid-binding protein	-	GO:0005488//binding	-
Unigene7452_AB-Unigene13917_NB1	222	70	144	25.9552	53.3736	1.0401	Up	3.50E-07	4.32E-06	--	--	--	-	-	-
CL2848.Contig1_AB-Unigene24556_NB1	1535	107	220	5.7379	11.7932	1.0394	Up	3.00E-10	4.94E-09	--	--	--	-	-	-
CL5113.Contig1_AB-Unigene17165_NB1	2649	54	111	1.678	3.4479	1.039	Up	8.01E-06	8.25E-05	Monocarboxylate transporter 12 [Harpegnathos saltator]	K11810	MFS transporter, MCP family, solute carrier family 16 (monocarboxylic acid transporters), member 12	-	-	-
Unigene320_AB-CL3286.Contig3_NB1	1378	36	74	2.1505	4.4187	1.0389	Up	2.74E-04	2.18E-03	PREDICTED: sideroflexin-2-like [Nasonia vitripennis]	K03351	anaphase-promoting complex subunit 4	GO:0044765;GO:0044763	-	-
Unigene18831_AB-Unigene16722_NB1	3266	313	643	7.8887	16.1999	1.0381	Up	4.71E-27	1.79E-25	PREDICTED: similar to lachesin [Tribolium castaneum] >gi|270008732|gb|EFA05180.1| hypothetical protein TcasGA2_TC015310 [Tribolium castaneum]	K06772	limbic system-associated membrane protein	-	-	-
Unigene13892_AB-Unigene12192_NB1	1013	37	76	3.0066	6.1734	1.0379	Up	2.29E-04	1.85E-03	Bromodomain adjacent to zinc finger domain protein 2B [Acromyrmex echinatior]	K15224	bromodomain adjacent to zinc finger domain protein 2A	-	GO:0005488//binding	-
Unigene12947_AB-Unigene954_NB1	897	93	191	8.5343	17.521	1.0377	Up	4.63E-09	6.90E-08	PREDICTED: similar to ornithine cyclodeaminase [Tribolium castaneum] >gi|270012255|gb|EFA08703.1| hypothetical protein TcasGA2_TC006374 [Tribolium castaneum]	--	--	-	GO:0005488//binding	-
Unigene18117_AB-Unigene18319_NB1	2136	279	573	10.7518	22.0735	1.0377	Up	2.87E-24	9.94E-23	purine permease, putative [Pediculus humanus corporis] >gi|212514397|gb|EEB16727.1| purine permease, putative [Pediculus humanus corporis]	K14611	solute carrier family 23 (nucleobase transporter), member 1/2	GO:0009987//cellular process;GO:0015882//L-ascorbic acid transport	GO:0015229//L-ascorbic acid transporter activity;GO:0015370//solute:sodium symporter activity	GO:0016323//basolateral plasma membrane
Unigene24610_AB-Unigene5353_NB1	567	57	117	8.2751	16.9793	1.0369	Up	4.71E-06	5.02E-05	similar to CG9705 [Papilio xuthus]	--	--	GO:0006355//regulation of transcription, DNA-dependent	GO:0003677//DNA binding	-
Unigene14839_AB-Unigene15909_NB1	920	39	80	3.4894	7.1552	1.036	Up	1.59E-04	1.33E-03	--	--	--	-	-	-
CL2.Contig4_AB-CL6348.Contig2_NB1	2779	195	400	5.776	11.8437	1.036	Up	2.29E-17	5.96E-16	hsp70 [Bemisia tabaci]	K03283	heat shock 70kDa protein 1/8	GO:0006950//response to stress	GO:0005524//ATP binding	-
CL5003.Contig1_AB-Unigene13405_NB1	718	41	84	4.7004	9.6266	1.0342	Up	1.11E-04	9.56E-04	PREDICTED: alpha-tocopherol transfer protein-like [Megachile rotundata]	K10693	E3 ubiquitin-protein ligase MYCBP2 [EC:6.3.2.19]	-	-	-
CL4371.Contig2_AB-CL1485.Contig2_NB1	1939	62	127	2.632	5.3894	1.034	Up	1.95E-06	2.18E-05	PREDICTED: ranBP-type and C3HC4-type zinc finger-containing protein 1-like [Oreochromis niloticus]	K10630	RanBP-type and C3HC4-type zinc finger-containing protein 1	GO:0043161//proteasomal ubiquitin-dependent protein catabolic process;GO:0048701//embryonic cranial skeleton morphogenesis;GO:0097039//protein linear polyubiquitination;GO:0032088//negative regulation of NF-kappaB transcription factor activity;GO:0043123//positive regulation of I-kappaB kinase/NF-kappaB cascade;GO:0050852//T cell receptor signaling pathway;GO:0051092//positive regulation of NF-ka…	GO:0043130//ubiquitin binding;GO:0004842//ubiquitin-protein ligase activity	GO:0071797//LUBAC complex
Unigene24902_AB-Unigene26964_NB1	718	42	86	4.8151	9.8558	1.0334	Up	9.29E-05	8.08E-04	--	--	--	-	-	-
Unigene13569_AB-Unigene16547_NB1	1909	359	734	15.4799	31.6379	1.0313	Up	2.44E-30	1.02E-28	--	--	--	-	-	-
CL4126.Contig1_AB-Unigene13265_NB1	871	49	100	4.6308	9.4471	1.0286	Up	2.65E-05	2.53E-04	PREDICTED: zinc finger protein 41-like [Acyrthosiphon pisum]	K09228	KRAB domain-containing zinc finger protein	-	-	-
CL2368.Contig2_AB-Unigene5251_NB1	895	50	102	4.5986	9.3776	1.028	Up	2.22E-05	2.14E-04	putative proteophosphoglycan ppg3 [Leishmania major strain Friedlin] >gi|323363675|emb|CBZ12680.1| putative proteophosphoglycan ppg3 [Leishmania major strain Friedlin]	K14306	nuclear pore complex protein Nup62	GO:0044260;GO:0006139//nucleobase-containing compound metabolic process	GO:0003824//catalytic activity	-
Unigene24764_AB-Unigene25889_NB1	698	51	104	6.0144	12.2601	1.0275	Up	1.86E-05	1.82E-04	GA10035 [Drosophila pseudoobscura pseudoobscura] >gi|198136277|gb|EAL25547.2| GA10035 [Drosophila pseudoobscura pseudoobscura]	K11319	inhibitor of growth protein 3	-	-	-
CL1854.Contig1_AB-Unigene11630_NB1	1455	128	261	7.2415	14.7603	1.0274	Up	1.06E-11	1.96E-10	--	--	--	-	-	-
CL2339.Contig1_AB-CL1845.Contig2_NB1	3830	103	210	2.2137	4.5117	1.0272	Up	1.10E-09	1.73E-08	tyrosine-protein kinase transmembrane receptor ROR1 precursor, putative [Pediculus humanus corporis] >gi|212515996|gb|EEB18061.1| tyrosine-protein kinase transmembrane receptor ROR1 precursor, putative [Pediculus humanus corporis]	K05122	receptor tyrosine kinase-like orphan receptor 1 [EC:2.7.10.1]	-	GO:0016301//kinase activity	-
Unigene21417_AB-Unigene17314_NB1	952	54	110	4.6691	9.5076	1.0259	Up	1.09E-05	1.10E-04	--	--	--	-	-	-
Unigene17118_AB-Unigene12601_NB1	723	55	112	6.2619	12.7467	1.0255	Up	9.12E-06	9.31E-05	--	--	--	-	-	-
Unigene14722_AB-Unigene9900_NB1	768	56	114	6.0021	12.2141	1.025	Up	7.64E-06	7.89E-05	--	--	--	-	-	-
CL1619.Contig3_AB-CL1217.Contig2_NB1	3476	29	59	0.6867	1.3967	1.0243	Up	1.34E-03	9.11E-03	JmjC domain-containing histone demethylation protein 1B, putative [Pediculus humanus corporis] >gi|212511760|gb|EEB14648.1| JmjC domain-containing histone demethylation protein 1B, putative [Pediculus humanus corporis]	K10276	F-box and leucine-rich repeat protein 10/11 [EC:1.14.11.27]	-	GO:0003677//DNA binding;GO:0008270//zinc ion binding	-
Unigene15695_AB-Unigene17055_NB1	429	87	177	16.6932	33.9495	1.0241	Up	2.41E-08	3.37E-07	PREDICTED: surfeit locus protein 6 homolog [Nasonia vitripennis]	K06066	CBF1 interacting corepressor	-	-	-
Unigene14222_AB-Unigene8467_NB1	582	30	61	4.243	8.6243	1.0233	Up	1.12E-03	7.71E-03	hypothetical protein SINV_10612 [Solenopsis invicta]	K08867	WNK lysine deficient protein kinase [EC:2.7.11.1]	GO:0007411//axon guidance;GO:0000186//activation of MAPKK activity	GO:0005524//ATP binding;GO:0004709//MAP kinase kinase kinase activity	-
Unigene5387_AB-Unigene14388_NB1	1936	511	1039	21.7267	44.1598	1.0233	Up	9.84E-42	5.39E-40	notchless [Danaus plexippus]	K14855	ribosome assembly protein 4	GO:0007219//Notch signaling pathway;GO:0001826//inner cell mass cell differentiation	-	GO:0005730//nucleolus
Unigene22113_AB-Unigene17772_NB1	537	62	126	9.5038	19.3069	1.0225	Up	2.64E-06	2.91E-05	GL27162 [Drosophila persimilis] >gi|194106069|gb|EDW28112.1| GL27162 [Drosophila persimilis]	K03424	TatD DNase family protein [EC:3.1.21.-]	-	GO:0016888//endodeoxyribonuclease activity, producing 5'-phosphomonoesters	-
CL2553.Contig3_AB-CL1101.Contig4_NB1	1102	125	254	9.337	18.9657	1.0224	Up	2.41E-11	4.34E-10	--	--	--	-	-	-
Unigene10900_AB-Unigene13071_NB1	937	32	65	2.8112	5.7081	1.0218	Up	7.75E-04	5.57E-03	--	--	--	-	-	-
Unigene16183_AB-CL2794.Contig1_NB1	605	33	67	4.4899	9.1125	1.0212	Up	6.46E-04	4.72E-03	--	--	--	-	-	-
CL4491.Contig1_AB-Unigene9593_NB1	636	33	67	4.2711	8.6683	1.0211	Up	6.46E-04	4.72E-03	PREDICTED: leucine-rich repeats and immunoglobulin-like domains protein 1-like isoform 1 [Nasonia vitripennis]	K05401	toll-like receptor 3	-	-	-
Unigene18612_AB-Unigene12468_NB1	721	34	69	3.8817	7.8746	1.0205	Up	5.38E-04	3.99E-03	PREDICTED: similar to CG4554 CG4554-PA [Tribolium castaneum] >gi|270016279|gb|EFA12725.1| hypothetical protein TcasGA2_TC002360 [Tribolium castaneum]	K14772	U3 small nucleolar RNA-associated protein 20	-	-	-
Unigene14469_AB-Unigene12527_NB1	772	34	69	3.6253	7.3544	1.0205	Up	5.38E-04	3.99E-03	RecName: Full=Semaphorin-1A; AltName: Full=Fasciclin IV; AltName: Full=Fasciclin-4; AltName: Full=Semaphorin-I; Short=Sema I; Flags: Precursor >gi|160845|gb|AAA29808.1| fasciclin IV [Schistocerca americana]	K06842	semaphorin 6	GO:0031987//locomotion involved in locomotory behavior;GO:0045792//negative regulation of cell size;GO:0007416//synapse assembly;GO:0001964//startle response;GO:2000305//semaphorin-plexin signaling pathway involved in regulation of photoreceptor cell axon guidance;GO:0048854//brain morphogenesis;GO:0008039//synaptic target recognition;GO:0016199//axon midline choice point recognition;GO:0048813//…	GO:0030215//semaphorin receptor binding	GO:0005886//plasma membrane
Unigene18654_AB-Unigene17719_NB1	2973	346	702	9.5799	19.4294	1.0202	Up	1.33E-28	5.26E-27	PREDICTED: fatty acid 2-hydroxylase-like [Acyrthosiphon pisum]	--	--	-	-	-
Unigene9481_AB-Unigene14184_NB1	687	36	73	4.3134	8.7435	1.0194	Up	3.74E-04	2.90E-03	--	--	--	-	-	-
CL5341.Contig1_AB-CL384.Contig1_NB1	737	37	75	4.1325	8.3736	1.0188	Up	3.12E-04	2.46E-03	PREDICTED: similar to CG17996 CG17996-PA [Tribolium castaneum]	--	--	-	-	-
Unigene23178_AB-Unigene1613_NB1	951	192	389	16.6188	33.6578	1.0181	Up	1.70E-16	4.23E-15	adenylate kinase 2, mitochondrial [Acyrthosiphon pisum] >gi|239788716|dbj|BAH71026.1| ACYPI004945 [Acyrthosiphon pisum]	K00939	adenylate kinase [EC:2.7.4.3]	GO:0046939//nucleotide phosphorylation;GO:0022008//neurogenesis;GO:0006172//ADP biosynthetic process	GO:0004017//adenylate kinase activity;GO:0005524//ATP binding	GO:0005758//mitochondrial intermembrane space;GO:0005811//lipid particle
Unigene16867_AB-Unigene19150_NB1	1613	235	476	11.9926	24.2823	1.0178	Up	7.81E-20	2.27E-18	--	--	--	-	-	-
CL213.Contig1_AB-CL1970.Contig1_NB1	2117	40	81	1.5553	3.1483	1.0174	Up	1.81E-04	1.50E-03	PREDICTED: fasciclin-3-like [Megachile rotundata]	K06783	immunoglobulin superfamily, member 4C	-	-	-
CL3565.Contig1_AB-CL5922.Contig2_NB1	1781	42	85	1.9412	3.9271	1.0165	Up	1.26E-04	1.07E-03	PREDICTED: hypothetical protein LOC100575451 [Acyrthosiphon pisum]	K11113	telomeric repeat-binding factor 2-interacting protein 1	GO:0006810//transport	-	-
Unigene18010_AB-Unigene18984_NB1	675	86	174	10.4875	21.2111	1.0161	Up	3.88E-08	5.31E-07	--	--	--	-	-	-
Unigene8634_AB-Unigene13991_NB1	1114	45	91	3.3251	6.7216	1.0154	Up	7.37E-05	6.52E-04	--	--	--	-	-	-
CL1235.Contig2_AB-Unigene20134_NB1	265	47	95	14.5993	29.4981	1.0147	Up	5.15E-05	4.68E-04	--	--	--	-	-	-
CL5768.Contig1_AB-CL1333.Contig2_NB1	2852	50	101	1.4431	2.914	1.0138	Up	3.01E-05	2.85E-04	PREDICTED: dihydropyrimidinase-like isoform 1 [Acyrthosiphon pisum]	K01464	dihydropyrimidinase [EC:3.5.2.2]	GO:0007265//Ras protein signal transduction;GO:0007613//memory;GO:0006207//'de novo' pyrimidine nucleobase biosynthetic process	GO:0004157//dihydropyrimidinase activity	-
Unigene15111_AB-Unigene8067_NB1	733	51	103	5.7272	11.5625	1.0136	Up	2.52E-05	2.41E-04	--	--	--	-	-	-
CL4226.Contig2_AB-Unigene17095_NB1	2431	207	418	7.0091	14.1484	1.0133	Up	1.73E-17	4.51E-16	daughter of sevenless-like [Nasonia vitripennis]	K09593	GRB2-associated-binding protein 1	-	-	-
Unigene18900_AB-Unigene17451_NB1	843	174	351	16.9903	34.2607	1.0118	Up	6.81E-15	1.54E-13	PREDICTED: probable ATP-dependent RNA helicase DDX27-like [Acyrthosiphon pisum]	K13181	ATP-dependent RNA helicase DDX27 [EC:3.6.4.13]	GO:0042254//ribosome biogenesis	GO:0004004//ATP-dependent RNA helicase activity;GO:0000166//nucleotide binding	-
CL3111.Contig1_AB-Unigene399_NB1	328	59	119	14.8067	29.8531	1.0116	Up	6.08E-06	6.35E-05	--	--	--	-	-	-
Unigene9677_AB-Unigene27313_NB1	1122	60	121	4.4019	8.8738	1.0114	Up	5.09E-06	5.39E-05	--	--	--	-	-	-
CL5082.Contig1_AB-Unigene19818_NB1	1273	181	365	11.7039	23.5929	1.0114	Up	2.04E-15	4.75E-14	AAEL008899-PA [Aedes aegypti]	--	--	-	-	-
Unigene9570_AB-Unigene10122_NB1	1101	63	127	4.7101	9.4915	1.0109	Up	2.99E-06	3.28E-05	cytochrome P450 [Bemisia tabaci]	K15002	cytochrome P450, family 6 [EC:1.14.-.-]	-	-	-
CL1113.Contig1_AB-Unigene25861_NB1	1164	66	133	4.6673	9.4019	1.0104	Up	1.76E-06	1.99E-05	PREDICTED: probable G-protein coupled receptor Mth-like 5-like [Acyrthosiphon pisum]	K04599	G protein-coupled receptor Mth (Methuselah protein)	GO:0007166//cell surface receptor signaling pathway	GO:0004888//transmembrane signaling receptor activity	GO:0016020//membrane
Unigene15288_AB-Unigene7851_NB1	1087	66	133	4.998	10.0679	1.0103	Up	1.76E-06	1.99E-05	PREDICTED: uncharacterized protein LOC100868134 isoform 2 [Apis florea]	K00558	DNA (cytosine-5-)-methyltransferase [EC:2.1.1.37]	-	-	-
Unigene12123_AB-Unigene16889_NB1	1776	783	1577	36.2909	73.0644	1.0096	Up	4.20E-61	3.14E-59	PREDICTED: non-specific lipid-transfer protein-like [Apis florea]	K08764	sterol carrier protein 2 [EC:2.3.1.176]	GO:0008152//metabolic process	GO:0032934//sterol binding;GO:0033814//propanoyl-CoA C-acyltransferase activity	-
Unigene12124_AB-Unigene925_NB1	380	147	296	31.8429	64.0951	1.0092	Up	9.67E-13	1.93E-11	--	--	--	-	-	-
Unigene21315_AB-Unigene14732_NB1	1459	77	155	4.3442	8.7416	1.0088	Up	2.54E-07	3.17E-06	conserved hypothetical protein [Pediculus humanus corporis] >gi|212517340|gb|EEB19251.1| conserved hypothetical protein [Pediculus humanus corporis]	K14571	ribosome biogenesis ATPase	GO:0022008//neurogenesis	GO:0016787//hydrolase activity	-
Unigene9847_AB-Unigene25380_NB1	1709	168	338	8.0918	16.2739	1.008	Up	2.57E-14	5.63E-13	PREDICTED: formin-like protein CG32138-like [Acyrthosiphon pisum]	K04512	dishevelled associated activator of morphogenesis	GO:0048812//neuron projection morphogenesis	GO:0003779//actin binding	-
Unigene13040_AB-Unigene27208_NB1	1684	86	173	4.2037	8.4532	1.0078	Up	5.23E-08	7.07E-07	--	--	--	-	-	-
Unigene1492_AB-Unigene23415_NB1	1694	278	559	13.5086	27.1528	1.0072	Up	1.18E-22	3.86E-21	--	--	--	-	-	-
Unigene18414_AB-Unigene14858_NB1	912	112	225	10.1089	20.3004	1.0059	Up	5.61E-10	9.04E-09	PREDICTED: coenzyme Q-binding protein COQ10 homolog B, mitochondrial-like [Bombus impatiens]	--	--	-	-	-
CL4942.Contig4_AB-Unigene783_NB1	3394	719	1444	17.438	35.0084	1.0055	Up	9.74E-56	6.84E-54	--	--	--	-	-	-
CL5825.Contig1_AB-Unigene23825_NB1	2600	2638	5289	83.518	167.3852	1.003	Up	2.48E-198	6.14E-196	PREDICTED: similar to AGAP007393-PB [Tribolium castaneum] >gi|270014973|gb|EFA11421.1| hypothetical protein TcasGA2_TC013598 [Tribolium castaneum]	K08056	protein disulfide isomerase family A, member 3 [EC:5.3.4.1]	GO:0006457//protein folding;GO:0045454//cell redox homeostasis;GO:0006662//glycerol ether metabolic process	GO:0009055//electron carrier activity;GO:0003756//protein disulfide isomerase activity;GO:0004579//dolichyl-diphosphooligosaccharide-protein glycotransferase activity;GO:0015035//protein disulfide oxidoreductase activity	GO:0005875//microtubule associated complex;GO:0005811//lipid particle;GO:0005783//endoplasmic reticulum
Unigene13254_AB-Unigene5636_NB1	2674	201	403	6.1875	12.4011	1.003	Up	1.17E-16	2.94E-15	conserved hypothetical protein [Culex quinquefasciatus] >gi|167867040|gb|EDS30423.1| conserved hypothetical protein [Culex quinquefasciatus]	--	--	GO:0006911//phagocytosis, engulfment	-	-
Unigene5589_AB-CL3822.Contig1_NB1	304	142	71	38.4498	19.2177	-1.0005	Down	9.55E-07	1.12E-05	--	--	--	-	-	-
Unigene5574_AB-CL4788.Contig1_NB1	311	110	55	29.1146	14.5519	-1.0005	Down	1.64E-05	1.61E-04	--	--	--	-	-	-
Unigene532_AB-Unigene16528_NB1	401	72	36	14.7797	7.3871	-1.0005	Down	5.01E-04	3.77E-03	--	--	--	-	-	-
Unigene7673_AB-CL6105.Contig2_NB1	464	66	33	11.7086	5.8521	-1.0005	Down	8.68E-04	6.19E-03	--	--	--	-	-	-
Unigene17781_AB-Unigene1696_NB1	468	72	36	12.6638	6.3296	-1.0005	Down	5.01E-04	3.77E-03	--	--	--	-	-	-
Unigene7113_AB-Unigene12783_NB1	528	64	32	9.9776	4.9869	-1.0005	Down	1.04E-03	7.24E-03	--	--	--	-	-	-
CL720.Contig1_AB-Unigene8272_NB1	745	274	137	30.2742	15.1315	-1.0005	Down	9.32E-12	1.73E-10	PREDICTED: arylsulfatase B-like [Acyrthosiphon pisum]	K01135	arylsulfatase B [EC:3.1.6.12]	GO:0008152//metabolic process	GO:0008484//sulfuric ester hydrolase activity	-
Unigene7439_AB-Unigene1632_NB1	793	114	57	11.8334	5.9145	-1.0005	Down	1.14E-05	1.15E-04	--	--	--	-	-	-
Unigene7391_AB-Unigene6064_NB1	973	150	75	12.6899	6.3426	-1.0005	Down	4.72E-07	5.73E-06	--	--	--	-	-	-
CL2733.Contig1_AB-CL905.Contig5_NB1	1093	192	96	14.4597	7.2272	-1.0005	Down	1.18E-08	1.70E-07	--	--	--	-	-	-
Unigene1280_AB-Unigene19948_NB1	1149	84	42	6.0178	3.0078	-1.0005	Down	1.69E-04	1.40E-03	--	--	--	-	-	-
CL2165.Contig2_AB-Unigene17187_NB1	1729	146	73	6.9508	3.4741	-1.0005	Down	6.71E-07	8.03E-06	--	--	--	-	-	-
Unigene25641_AB-CL351.Contig1_NB1	2448	310	155	10.4239	5.21	-1.0005	Down	4.11E-13	8.40E-12	PREDICTED: probable UDP-glucose 4-epimerase-like [Apis florea]	K01784	UDP-glucose 4-epimerase [EC:5.1.3.2]	GO:0044237//cellular metabolic process;GO:0006012//galactose metabolic process	GO:0050662//coenzyme binding;GO:0000166//nucleotide binding;GO:0003978//UDP-glucose 4-epimerase activity	-
CL5358.Contig1_AB-CL775.Contig1_NB1	395	1060	529	220.8959	110.1984	-1.0033	Down	2.98E-41	1.62E-39	--	--	--	-	-	-
CL1756.Contig1_AB-CL2056.Contig2_NB1	1288	1014	506	64.8039	32.326	-1.0034	Down	1.52E-39	7.97E-38	phosphatidylethanolamine-binding protein [Aedes aegypti] >gi|108872446|gb|EAT36671.1| AAEL011263-PA [Aedes aegypti]	--	--	-	-	-
CL3052.Contig3_AB-CL452.Contig3_NB1	962	413	206	35.339	17.6201	-1.004	Down	4.57E-17	1.17E-15	--	--	--	-	-	-
CL2526.Contig2_AB-CL1213.Contig2_NB1	1091	7670	3819	578.6946	288.0327	-1.0066	Down	1.83E-288	7.29E-286	phosphatidylethanolamine-binding protein [Culex quinquefasciatus] >gi|167868209|gb|EDS31592.1| phosphatidylethanolamine-binding protein [Culex quinquefasciatus]	K14802	phospholipid-transporting ATPase [EC:3.6.3.1]	-	-	-
CL2322.Contig1_AB-Unigene24562_NB1	598	223	111	30.6961	15.2735	-1.007	Down	6.39E-10	1.03E-08	PREDICTED: phosphatidylethanolamine-binding protein homolog F40A3.3-like [Nasonia vitripennis]	--	--	-	-	-
CL3029.Contig3_AB-CL480.Contig4_NB1	1677	5593	2784	274.5305	136.6007	-1.007	Down	4.57E-211	1.24E-208	hypothetical protein BRAFLDRAFT_66468 [Branchiostoma floridae] >gi|229282591|gb|EEN53340.1| hypothetical protein BRAFLDRAFT_66468 [Branchiostoma floridae]	K14802	phospholipid-transporting ATPase [EC:3.6.3.1]	-	-	-
Unigene9551_AB-Unigene13529_NB1	577	177	88	25.2509	12.5494	-1.0087	Down	3.56E-08	4.89E-07	--	--	--	-	-	-
Unigene11939_AB-CL596.Contig17_NB1	368	314	156	70.2361	34.8814	-1.0098	Down	1.92E-13	4.02E-12	--	--	--	-	-	-
CL2439.Contig1_AB-CL3492.Contig1_NB1	973	1220	606	103.211	51.248	-1.01	Down	1.00E-47	6.15E-46	--	--	--	-	-	-
Unigene12172_AB-CL2629.Contig2_NB1	2319	153	76	5.4309	2.6967	-1.01	Down	2.94E-07	3.64E-06	PREDICTED: protein goliath-like isoform 1 [Acyrthosiphon pisum]	K15701	E3 ubiquitin-protein ligase RNF130 [EC:6.3.2.19]	GO:0007498//mesoderm development;GO:0006355//regulation of transcription, DNA-dependent	GO:0008270//zinc ion binding	GO:0005634//nucleus
Unigene1625_AB-CL5944.Contig1_NB1	877	2909	1444	273.0379	135.4829	-1.011	Down	1.90E-111	2.46E-109	phosphatidylethanolamine-binding protein-like precursor [Acyrthosiphon pisum] >gi|239789834|dbj|BAH71516.1| ACYPI001027 [Acyrthosiphon pisum]	--	--	-	-	-
CL5744.Contig1_AB-Unigene15513_NB1	274	133	66	39.9558	19.8203	-1.0114	Down	1.72E-06	1.94E-05	--	--	--	-	-	-
Unigene16856_AB-Unigene17329_NB1	1413	262	130	15.2629	7.5704	-1.0116	Down	1.74E-11	3.17E-10	conserved hypothetical protein [Pediculus humanus corporis] >gi|212516865|gb|EEB18824.1| conserved hypothetical protein [Pediculus humanus corporis]	K01128	[EC:3.1.4.-]	-	-	-
CL1290.Contig1_AB-Unigene16875_NB1	886	236	117	21.9259	10.866	-1.0128	Down	1.67E-10	2.82E-09	--	--	--	-	-	-
Unigene24963_AB-Unigene6153_NB1	563	117	58	17.1063	8.4769	-1.0129	Down	7.09E-06	7.35E-05	--	--	--	-	-	-
Unigene10814_AB-Unigene18647_NB1	1475	470	233	26.2292	12.9981	-1.0129	Down	1.81E-19	5.20E-18	PREDICTED: hypothetical protein LOC100571519 [Acyrthosiphon pisum]	--	--	-	-	-
CL3775.Contig1_AB-CL3570.Contig1_NB1	620	115	57	15.2681	7.5648	-1.0131	Down	8.47E-06	8.68E-05	prohibitin [Acyrthosiphon pisum]	K09655	beta-1,4-N-acetylgalactosaminyltransferase 2 [EC:2.4.1.-]	GO:0071456//cellular response to hypoxia;GO:0002165//instar larval or pupal development	-	GO:0005875//microtubule associated complex;GO:0005811//lipid particle;GO:0005740//mitochondrial envelope;GO:0016020//membrane
Unigene833_AB-Unigene17790_NB1	767	115	57	12.3419	6.115	-1.0131	Down	8.47E-06	8.68E-05	PREDICTED: 5-formyltetrahydrofolate cyclo-ligase-like [Nasonia vitripennis]	K01934	5-formyltetrahydrofolate cyclo-ligase [EC:6.3.3.2]	-	-	-
Unigene5861_AB-Unigene5386_NB1	1058	109	54	8.4805	4.1998	-1.0138	Down	1.45E-05	1.44E-04	--	--	--	-	-	-
CL2469.Contig2_AB-CL4378.Contig4_NB1	1599	7340	3636	377.8561	187.108	-1.014	Down	1.78E-279	6.81E-277	hypothetical protein DAPPUDRAFT_42659 [Daphnia pulex]	K14802	phospholipid-transporting ATPase [EC:3.6.3.1]	-	-	-
Unigene876_AB-Unigene494_NB1	221	93	46	34.6393	17.127	-1.0161	Down	6.05E-05	5.44E-04	--	--	--	-	-	-
Unigene9578_AB-Unigene14287_NB1	1979	4634	2292	192.7476	95.2984	-1.0162	Down	7.66E-178	1.64E-175	phosphatidylethanolamine-binding protein, putative [Pediculus humanus corporis] >gi|212513864|gb|EEB16280.1| phosphatidylethanolamine-binding protein, putative [Pediculus humanus corporis]	--	--	-	-	-
CL6136.Contig3_AB-Unigene1753_NB1	1464	447	221	25.1331	12.4213	-1.0168	Down	1.07E-18	2.95E-17	GM26437 [Drosophila sechellia] >gi|194121150|gb|EDW43193.1| GM26437 [Drosophila sechellia]	K14802	phospholipid-transporting ATPase [EC:3.6.3.1]	GO:0042742//defense response to bacterium	-	-
CL1366.Contig1_AB-CL2827.Contig2_NB1	1659	854	422	42.3731	20.9307	-1.0175	Down	2.58E-34	1.20E-32	conserved hypothetical protein [Pediculus humanus corporis] >gi|212511458|gb|EEB14437.1| conserved hypothetical protein [Pediculus humanus corporis]	--	--	-	-	-
Unigene14900_AB-Unigene24593_NB1	1803	3835	1895	175.0848	86.4829	-1.0176	Down	7.52E-148	1.34E-145	PREDICTED: hypothetical protein LOC100166909 [Acyrthosiphon pisum]	--	--	-	-	-
Unigene20349_AB-Unigene19717_NB1	440	496	245	92.7914	45.8174	-1.0181	Down	1.28E-20	3.85E-19	--	--	--	-	-	-
Unigene17095_AB-Unigene18389_NB1	574	162	80	23.2318	11.4682	-1.0185	Down	1.08E-07	1.40E-06	--	--	--	-	-	-
CL2810.Contig1_AB-Unigene17731_NB1	827	162	80	16.1246	7.9598	-1.0185	Down	1.08E-07	1.40E-06	--	--	--	-	-	-
Unigene13024_AB-CL1534.Contig1_NB1	450	79	39	14.4509	7.1313	-1.0189	Down	2.14E-04	1.74E-03	--	--	--	-	-	-
CL3033.Contig2_AB-CL2651.Contig1_NB1	700	73	36	8.5843	4.2318	-1.0204	Down	3.69E-04	2.86E-03	--	--	--	-	-	-
CL537.Contig1_AB-CL1014.Contig1_NB1	605	2537	1251	345.1787	170.1448	-1.0206	Down	6.15E-99	7.09E-97	PREDICTED: phosphatidylethanolamine-binding protein homolog F40A3.3-like [Megachile rotundata]	K14802	phospholipid-transporting ATPase [EC:3.6.3.1]	-	-	-
Unigene24990_AB-Unigene6081_NB1	692	138	68	16.4154	8.0857	-1.0216	Down	8.91E-07	1.05E-05	--	--	--	-	-	-
CL3139.Contig1_AB-CL3473.Contig1_NB1	565	67	33	9.7612	4.806	-1.0222	Down	6.37E-04	4.66E-03	--	--	--	-	-	-
CL2712.Contig1_AB-CL4432.Contig3_NB1	1104	132	65	9.842	4.8446	-1.0226	Down	1.51E-06	1.73E-05	PREDICTED: phosphatidylethanolamine-binding protein homolog F40A3.3-like [Metaseiulus occidentalis]	K14802	phospholipid-transporting ATPase [EC:3.6.3.1]	-	-	-
Unigene27913_AB-Unigene25488_NB1	776	63	31	6.6828	3.2871	-1.0236	Down	9.19E-04	6.51E-03	--	--	--	-	-	-
Unigene10902_AB-Unigene20667_NB1	1060	124	61	9.6293	4.7352	-1.024	Down	3.07E-06	3.36E-05	--	--	--	-	-	-
CL6072.Contig3_AB-CL2975.Contig3_NB1	404	61	30	12.4287	6.1102	-1.0244	Down	1.10E-03	7.62E-03	unnamed protein product [Drosophila melanogaster]	K08017	advillin	-	-	-
CL3079.Contig1_AB-CL1028.Contig2_NB1	1215	61	30	4.1327	2.0317	-1.0244	Down	1.10E-03	7.62E-03	ribonuclease III, putative [Pediculus humanus corporis] >gi|212516673|gb|EEB18659.1| ribonuclease III, putative [Pediculus humanus corporis]	K03685	ribonuclease III [EC:3.1.26.3]	GO:0044763;GO:0034470;GO:0000003//reproduction	GO:0004519//endonuclease activity	-
Unigene12157_AB-Unigene17662_NB1	881	114	56	10.6514	5.2303	-1.0261	Down	7.47E-06	7.73E-05	--	--	--	-	-	-
CL4768.Contig1_AB-CL2611.Contig2_NB1	3079	14300	7023	382.3008	187.6851	-1.0264	Down	0	0	CG10298 [Drosophila melanogaster] >gi|7298932|gb|AAF54137.1| CG10298 [Drosophila melanogaster] >gi|21064255|gb|AAM29357.1| GH28351p [Drosophila melanogaster]	K14802	phospholipid-transporting ATPase [EC:3.6.3.1]	-	-	-
Unigene8162_AB-Unigene22323_NB1	382	112	55	24.1342	11.8472	-1.0265	Down	8.92E-06	9.12E-05	--	--	--	-	-	-
Unigene21292_AB-CL5183.Contig2_NB1	567	110	54	15.9694	7.8366	-1.027	Down	1.07E-05	1.08E-04	--	--	--	-	-	-
CL2700.Contig1_AB-Unigene1166_NB1	211	267	131	104.1616	51.0864	-1.0278	Down	6.00E-12	1.13E-10	--	--	--	-	-	-
Unigene25687_AB-Unigene5959_NB1	1489	212	104	11.7198	5.7472	-1.028	Down	8.85E-10	1.41E-08	--	--	--	-	-	-
Unigene22121_AB-CL4720.Contig4_NB1	949	304	149	26.3685	12.9192	-1.0293	Down	1.97E-13	4.11E-12	hypothetical protein BRAFLDRAFT_123247 [Branchiostoma floridae] >gi|229293115|gb|EEN63776.1| hypothetical protein BRAFLDRAFT_123247 [Branchiostoma floridae]	--	--	-	-	-
Unigene22280_AB-Unigene24053_NB1	224	247	121	90.767	44.4482	-1.03	Down	3.41E-11	6.08E-10	--	--	--	-	-	-
Unigene22990_AB-CL485.Contig3_NB1	201	147	72	60.2005	29.475	-1.0303	Down	3.25E-07	4.02E-06	--	--	--	-	-	-
Unigene15092_AB-CL941.Contig1_NB1	593	292	143	40.5328	19.8426	-1.0305	Down	5.56E-13	1.13E-11	--	--	--	-	-	-
Unigene23921_AB-Unigene21264_NB1	204	192	94	77.4729	37.9153	-1.0309	Down	5.07E-09	7.53E-08	--	--	--	-	-	-
Unigene25253_AB-Unigene25041_NB1	616	96	47	12.8283	6.2782	-1.0309	Down	3.72E-05	3.46E-04	--	--	--	-	-	-
CL2783.Contig7_AB-CL1065.Contig6_NB1	807	523	256	53.3466	26.1026	-1.0312	Down	4.38E-22	1.41E-20	--	--	--	-	-	-
CL5193.Contig2_AB-CL3402.Contig2_NB1	1551	329	161	17.4608	8.5414	-1.0316	Down	1.83E-14	4.05E-13	--	--	--	-	-	-
Unigene13479_AB-Unigene18811_NB1	400	92	45	18.9324	9.257	-1.0322	Down	5.32E-05	4.83E-04	--	--	--	-	-	-
Unigene11960_AB-CL4392.Contig1_NB1	1379	13656	6677	815.151	398.4134	-1.0328	Down	0	0	--	--	--	-	-	-
Unigene22213_AB-CL6360.Contig3_NB1	749	135	66	14.8365	7.2507	-1.033	Down	9.36E-07	1.10E-05	--	--	--	-	-	-
CL5759.Contig2_AB-Unigene1775_NB1	1113	1727	844	127.725	62.3971	-1.0335	Down	2.53E-69	2.14E-67	--	--	--	-	-	-
CL2696.Contig1_AB-CL6356.Contig1_NB1	883	5796	2832	540.3144	263.9061	-1.0338	Down	3.24E-228	9.95E-226	--	--	--	-	-	-
Unigene13639_AB-CL5932.Contig2_NB1	496	86	42	14.2724	6.9676	-1.0345	Down	9.13E-05	7.95E-04	--	--	--	-	-	-
Unigene19050_AB-Unigene24300_NB1	582	383	187	54.1695	26.4384	-1.0348	Down	1.14E-16	2.86E-15	PREDICTED: LOW QUALITY PROTEIN: nucleosome-remodeling factor subunit NURF301-like [Apis florea]	K11728	nucleosome-remodeling factor subunit BPTF	-	-	-
Unigene11861_AB-Unigene15131_NB1	987	170	83	14.1779	6.9195	-1.0349	Down	3.47E-08	4.77E-07	--	--	--	-	-	-
Unigene5045_AB-CL2058.Contig1_NB1	390	123	60	25.9609	12.6591	-1.0362	Down	2.70E-06	2.98E-05	--	--	--	-	-	-
Unigene7012_AB-Unigene15316_NB1	832	80	39	7.9149	3.8571	-1.0371	Down	1.57E-04	1.31E-03	--	--	--	-	-	-
Unigene9472_AB-CL11.Contig2_NB1	369	78	38	17.3999	8.4737	-1.038	Down	1.88E-04	1.55E-03	--	--	--	-	-	-
CL775.Contig4_AB-CL432.Contig1_NB1	2228	464	226	17.1428	8.3466	-1.0383	Down	5.63E-20	1.65E-18	predicted protein [Naegleria gruberi] >gi|284091232|gb|EFC44880.1| predicted protein [Naegleria gruberi]	--	--	-	-	-
Unigene3394_AB-Unigene18578_NB1	951	76	37	6.5783	3.2014	-1.039	Down	2.25E-04	1.83E-03	GF22528 [Drosophila ananassae] >gi|190619492|gb|EDV35016.1| GF22528 [Drosophila ananassae]	K11423	histone-lysine N-methyltransferase SETD2 [EC:2.1.1.43]	-	-	-
Unigene35_AB-CL4887.Contig1_NB1	544	189	92	28.5984	13.9157	-1.0392	Down	5.31E-09	7.87E-08	--	--	--	-	-	-
Unigene19207_AB-Unigene24121_NB1	1482	795	387	44.1568	21.4872	-1.0392	Down	3.98E-33	1.78E-31	--	--	--	-	-	-
CL5002.Contig2_AB-Unigene19714_NB1	577	865	421	123.4011	60.0376	-1.0394	Down	6.54E-36	3.14E-34	--	--	--	-	-	-
Unigene1406_AB-Unigene900_NB1	919	362	176	32.4244	15.7585	-1.0409	Down	5.60E-16	1.35E-14	--	--	--	-	-	-
Unigene16401_AB-CL3540.Contig2_NB1	1486	935	454	51.7931	25.1393	-1.0428	Down	7.04E-39	3.64E-37	GG13347 [Drosophila erecta] >gi|190650767|gb|EDV48022.1| GG13347 [Drosophila erecta]	--	--	GO:0032504//multicellular organism reproduction	-	GO:0005615//extracellular space
Unigene12802_AB-CL5240.Contig1_NB1	2393	68	33	2.3391	1.1347	-1.0436	Down	4.65E-04	3.55E-03	PREDICTED: hypothetical protein LOC100160807 isoform 3 [Acyrthosiphon pisum]	K01120	3',5'-cyclic-nucleotide phosphodiesterase [EC:3.1.4.17]	-	GO:0016787//hydrolase activity	-
Unigene23871_AB-Unigene16991_NB1	325	235	114	59.5201	28.8628	-1.0442	Down	6.28E-11	1.10E-09	--	--	--	-	-	-
Unigene996_AB-CL6193.Contig1_NB1	1043	198	96	15.6264	7.5736	-1.0449	Down	1.95E-09	3.01E-08	--	--	--	-	-	-
CL1858.Contig2_AB-Unigene18878_NB1	464	229	111	40.6253	19.6844	-1.0453	Down	1.06E-10	1.81E-09	--	--	--	-	-	-
Unigene23521_AB-CL3543.Contig2_NB1	283	483	234	140.4881	68.0372	-1.0461	Down	5.78E-21	1.76E-19	--	--	--	-	-	-
Unigene15316_AB-Unigene18003_NB1	1688	535	259	26.0892	12.6254	-1.0471	Down	4.35E-23	1.45E-21	--	--	--	-	-	-
Unigene1329_AB-Unigene22425_NB1	968	527	255	44.814	21.6761	-1.0478	Down	8.63E-23	2.85E-21	methionyl-tRNA synthetase, putative [Pediculus humanus corporis] >gi|212509508|gb|EEB12877.1| methionyl-tRNA synthetase, putative [Pediculus humanus corporis]	K15437	aminoacyl tRNA synthase complex-interacting multifunctional protein 1	GO:0071704;GO:0044238//primary metabolic process;GO:0050900//leukocyte migration	GO:0003723//RNA binding;GO:0005125//cytokine activity	GO:0043231//intracellular membrane-bounded organelle;GO:0044444//cytoplasmic part
Unigene10462_AB-Unigene13972_NB1	282	62	30	18.0976	8.7536	-1.0479	Down	8.05E-04	5.77E-03	--	--	--	-	-	-
Unigene25090_AB-Unigene5872_NB1	633	122	59	15.8648	7.6695	-1.0486	Down	2.37E-06	2.64E-05	PREDICTED: LOW QUALITY PROTEIN: lysosomal thioesterase PPT2 homolog [Apis florea]	K01074	palmitoyl-protein thioesterase [EC:3.1.2.22]	-	-	-
Unigene24421_AB-Unigene24683_NB1	459	273	132	48.9586	23.6635	-1.0489	Down	1.51E-12	2.96E-11	--	--	--	-	-	-
Unigene4981_AB-CL4768.Contig1_NB1	297	60	29	16.6293	8.0345	-1.0494	Down	9.67E-04	6.82E-03	--	--	--	-	-	-
CL1616.Contig1_AB-Unigene13470_NB1	1050	60	29	4.7037	2.2726	-1.0495	Down	9.67E-04	6.82E-03	PREDICTED: mitogen-activated protein kinase 15-like [Meleagris gallopavo]	K08293	mitogen-activated protein kinase [EC:2.7.11.24]	-	-	-
Unigene15614_AB-Unigene15700_NB1	814	89	43	9	4.3467	-1.05	Down	5.58E-05	5.05E-04	--	--	--	-	-	-
CL415.Contig4_AB-CL1312.Contig21_NB1	2591	232	112	7.3705	3.5569	-1.0511	Down	6.55E-11	1.14E-09	--	--	--	-	-	-
Unigene26032_AB-Unigene24965_NB1	749	85	41	9.3415	4.5042	-1.0524	Down	7.99E-05	7.02E-04	putative Ofd1 protein [Danaus plexippus]	K04573	neurofilament medium polypeptide (neurofilament 3)	-	-	-
Unigene22234_AB-CL1312.Contig8_NB1	1190	595	287	41.1575	19.845	-1.0524	Down	1.07E-25	3.90E-24	--	--	--	-	-	-
Unigene27626_AB-Unigene25642_NB1	561	56	27	8.2168	3.9602	-1.053	Down	1.40E-03	9.44E-03	--	--	--	-	-	-
CL2962.Contig3_AB-CL1692.Contig6_NB1	2107	56	27	2.1878	1.0544	-1.0531	Down	1.40E-03	9.44E-03	GF16395 [Drosophila ananassae] >gi|190628181|gb|EDV43705.1| GF16395 [Drosophila ananassae]	K14802	phospholipid-transporting ATPase [EC:3.6.3.1]	-	-	-
CL4620.Contig2_AB-Unigene8669_NB1	417	3495	1683	689.9061	332.097	-1.0548	Down	5.39E-143	9.07E-141	--	--	--	-	-	-
Unigene12260_AB-CL4068.Contig1_NB1	582	81	39	11.4562	5.5139	-1.055	Down	1.15E-04	9.82E-04	PREDICTED: uncharacterized protein LOC100880620 [Megachile rotundata]	K01373	cathepsin F [EC:3.4.22.41]	-	-	-
CL4076.Contig1_AB-CL1614.Contig2_NB1	849	370	178	35.8734	17.2516	-1.0562	Down	1.18E-16	2.97E-15	PREDICTED: aminoacyl tRNA synthase complex-interacting multifunctional protein 1-like [Amphimedon queenslandica]	K15437	aminoacyl tRNA synthase complex-interacting multifunctional protein 1	GO:0016525//negative regulation of angiogenesis;GO:0007267//cell-cell signaling;GO:0006418//tRNA aminoacylation for protein translation;GO:0051607//defense response to virus;GO:0050900//leukocyte migration;GO:0005975//carbohydrate metabolic process;GO:0001937//negative regulation of endothelial cell proliferation;GO:0007165//signal transduction;GO:0006935//chemotaxis;GO:0006954//inflammatory resp…	GO:0005125//cytokine activity;GO:0043498//cell surface binding;GO:0000049//tRNA binding;GO:0042803//protein homodimerization activity	GO:0043231//intracellular membrane-bounded organelle;GO:0017101//aminoacyl-tRNA synthetase multienzyme complex;GO:0005576//extracellular region;GO:0005829//cytosol;GO:0031410//cytoplasmic vesicle
CL5357.Contig1_AB-CL2028.Contig1_NB1	1370	302	145	18.1453	8.7089	-1.059	Down	6.41E-14	1.37E-12	--	--	--	-	-	-
CL3187.Contig1_AB-CL1644.Contig1_NB1	3605	1152	553	26.3043	12.6222	-1.0593	Down	1.08E-48	6.73E-47	PREDICTED: similar to AT30101p [Tribolium castaneum]	K09667	polypeptide N-acetylglucosaminyltransferase [EC:2.4.1.-]	-	-	GO:0005783//endoplasmic reticulum
Unigene11733_AB-Unigene17042_NB1	824	150	72	14.9845	7.1899	-1.0594	Down	1.29E-07	1.67E-06	--	--	--	-	-	-
Unigene139_AB-Unigene20340_NB1	1204	323	155	22.0828	10.5931	-1.0598	Down	8.42E-15	1.90E-13	--	--	--	-	-	-
Unigene23119_AB-Unigene23709_NB1	874	321	154	30.2324	14.4986	-1.0602	Down	1.00E-14	2.24E-13	PREDICTED: hypothetical protein LOC100169406 [Acyrthosiphon pisum]	--	--	GO:0060857//establishment of glial blood-brain barrier;GO:0007476//imaginal disc-derived wing morphogenesis	-	GO:0005918//septate junction
Unigene8652_AB-CL1909.Contig5_NB1	747	678	325	74.7116	35.7997	-1.0614	Down	1.94E-29	7.89E-28	--	--	--	-	-	-
CL4435.Contig1_AB-Unigene21476_NB1	319	119	57	30.7068	14.7028	-1.0625	Down	2.47E-06	2.74E-05	--	--	--	-	-	-
Unigene10340_AB-Unigene21848_NB1	1228	119	57	7.9768	3.8194	-1.0625	Down	2.47E-06	2.74E-05	PREDICTED: uncharacterized protein LOC100877006 [Megachile rotundata]	K12047	maltase-glucoamylase [EC:3.2.1.20 3.2.1.3]	-	-	-
Unigene22191_AB-Unigene23550_NB1	716	497	238	57.1376	27.3515	-1.0628	Down	4.73E-22	1.52E-20	--	--	--	-	-	-
CL5617.Contig8_AB-CL905.Contig1_NB1	2984	685	328	18.896	9.0447	-1.0629	Down	8.57E-30	3.52E-28	phosphatidylethanolamine-binding protein [Aedes aegypti] >gi|108870917|gb|EAT35142.1| AAEL012666-PA [Aedes aegypti]	K14802	phospholipid-transporting ATPase [EC:3.6.3.1]	-	-	-
Unigene25203_AB-Unigene24969_NB1	407	69	33	13.9551	6.6717	-1.0647	Down	3.39E-04	2.65E-03	--	--	--	-	-	-
CL2319.Contig1_AB-Unigene22756_NB1	431	159	76	30.3668	14.5095	-1.0655	Down	4.71E-08	6.40E-07	PREDICTED: hypothetical protein LOC100644894 [Bombus terrestris]	--	--	-	-	-
Unigene946_AB-Unigene1276_NB1	631	159	76	20.7418	9.9106	-1.0655	Down	4.71E-08	6.39E-07	--	--	--	-	-	-
Unigene8545_AB-Unigene24777_NB1	2527	1687	806	54.9527	26.245	-1.0661	Down	3.34E-71	2.90E-69	hypothetical protein TcasGA2_TC009928 [Tribolium castaneum]	--	--	-	-	-
Unigene867_AB-Unigene17816_NB1	466	67	32	11.835	5.6504	-1.0666	Down	4.06E-04	3.12E-03	--	--	--	-	-	-
CL4190.Contig2_AB-Unigene22451_NB1	1334	9613	4591	593.1738	283.1837	-1.0667	Down	0	0	--	--	--	-	-	-
Unigene21459_AB-Unigene22365_NB1	1069	1569	749	120.8159	57.6529	-1.0673	Down	1.81E-66	1.47E-64	--	--	--	-	-	-
Unigene9811_AB-Unigene15583_NB1	589	88	42	12.2983	5.8675	-1.0676	Down	4.87E-05	4.44E-04	--	--	--	-	-	-
CL426.Contig8_AB-CL478.Contig1_NB1	810	109	52	11.077	5.2824	-1.0683	Down	5.99E-06	6.27E-05	phosphatidylethanolamine-binding protein-like precursor [Acyrthosiphon pisum] >gi|239789834|dbj|BAH71516.1| ACYPI001027 [Acyrthosiphon pisum]	K14802	phospholipid-transporting ATPase [EC:3.6.3.1]	-	-	-
CL2855.Contig1_AB-CL5205.Contig1_NB1	994	5153	2458	426.7294	203.4756	-1.0685	Down	2.75E-214	7.70E-212	phosphatidylethanolamine binding protein isoform 2 [Danaus plexippus]	K14802	phospholipid-transporting ATPase [EC:3.6.3.1]	-	-	-
Unigene998_AB-CL6306.Contig1_NB1	319	451	215	116.3763	55.4581	-1.0693	Down	2.43E-20	7.23E-19	hypothetical protein TcasGA2_TC003156 [Tribolium castaneum]	--	--	-	-	-
Unigene23184_AB-CL1182.Contig2_NB1	830	3475	1656	344.632	164.172	-1.0698	Down	1.81E-145	3.13E-143	--	--	--	-	-	-
CL2771.Contig2_AB-CL4476.Contig2_NB1	1140	3059	1457	220.8785	105.1651	-1.0706	Down	1.96E-128	2.91E-126	hypothetical protein AND_01827 [Anopheles darlingi]	--	--	-	-	-
Unigene13264_AB-Unigene14483_NB1	353	63	30	14.6908	6.993	-1.0709	Down	5.84E-04	4.31E-03	--	--	--	-	-	-
Unigene9027_AB-Unigene21961_NB1	526	231	110	36.1497	17.2077	-1.0709	Down	3.69E-11	6.55E-10	--	--	--	-	-	-
Unigene7597_AB-Unigene1836_NB1	1779	208	99	9.6242	4.5791	-1.0716	Down	3.38E-10	5.55E-09	PREDICTED: cyclic nucleotide-gated cation channel beta-1-like [Acyrthosiphon pisum]	K05326	cyclic nucleotide gated channel, invertebrate	GO:0055085//transmembrane transport;GO:0006811//ion transport	GO:0005221//intracellular cyclic nucleotide activated cation channel activity	GO:0017071//intracellular cyclic nucleotide activated cation channel complex
Unigene13004_AB-Unigene16024_NB1	510	82	39	13.235	6.2923	-1.0727	Down	8.34E-05	7.31E-04	PREDICTED: uncharacterized protein LOC100870304 [Apis florea]	K09228	KRAB domain-containing zinc finger protein	-	GO:0008270//zinc ion binding;GO:0003676//nucleic acid binding	GO:0005622//intracellular
Unigene21285_AB-Unigene804_NB1	286	80	38	23.0252	10.9329	-1.0745	Down	9.97E-05	8.65E-04	GK14004 [Drosophila willistoni] >gi|194169290|gb|EDW84191.1| GK14004 [Drosophila willistoni]	K00699	glucuronosyltransferase [EC:2.4.1.17]	-	GO:0016740//transferase activity	-
Unigene9246_AB-Unigene20666_NB1	839	78	37	7.6526	3.6287	-1.0765	Down	1.19E-04	1.02E-03	--	--	--	-	-	-
CL4597.Contig2_AB-CL4241.Contig3_NB1	925	97	46	8.6319	4.092	-1.0769	Down	1.74E-05	1.70E-04	uncharacterized protein LOC100569781 precursor [Acyrthosiphon pisum] >gi|239792577|dbj|BAH72616.1| ACYPI31162 [Acyrthosiphon pisum]	K02599	Notch	-	-	-
CL1526.Contig2_AB-CL1490.Contig2_NB1	1012	2862	1357	232.792	110.3357	-1.0771	Down	1.81E-121	2.52E-119	hypothetical protein SINV_14695 [Solenopsis invicta]	K07941	ADP-ribosylation factor 6	GO:0048149//behavioral response to ethanol;GO:0007269//neurotransmitter secretion;GO:0007283//spermatogenesis;GO:0015031//protein transport;GO:0016197//endosomal transport;GO:0007520//myoblast fusion;GO:0030036//actin cytoskeleton organization;GO:0007264//small GTPase mediated signal transduction;GO:0007112//male meiosis cytokinesis;GO:0048488//synaptic vesicle endocytosis;GO:0006471//protein ADP…	GO:0003956//NAD(P)+-protein-arginine ADP-ribosyltransferase activity;GO:0005525//GTP binding;GO:0003924//GTPase activity	GO:0055037//recycling endosome;GO:0005829//cytosol;GO:0005769//early endosome;GO:0005912//adherens junction;GO:0005886//plasma membrane
Unigene17368_AB-Unigene1886_NB1	585	116	55	16.3223	7.7361	-1.0772	Down	2.57E-06	2.84E-05	--	--	--	-	-	-
Unigene19700_AB-CL1457.Contig5_NB1	643	1057	501	135.314	64.1126	-1.0776	Down	4.84E-46	2.87E-44	--	--	--	-	-	-
Unigene25115_AB-Unigene24344_NB1	1126	57	27	4.1669	1.9731	-1.0785	Down	1.01E-03	7.03E-03	PREDICTED: peptidyl-alpha-hydroxyglycine alpha-amidating lyase 2-like [Acyrthosiphon pisum]	K00504	peptidylglycine monooxygenase [EC:1.14.17.3]	GO:0044237//cellular metabolic process	GO:0004598//peptidylamidoglycolate lyase activity;GO:0016491//oxidoreductase activity	GO:0005576//extracellular region
CL6039.Contig1_AB-CL6333.Contig1_NB1	2178	4713	2231	178.1223	84.2866	-1.0795	Down	1.94E-199	4.89E-197	PREDICTED: diaminopimelate decarboxylase-like [Amphimedon queenslandica]	K01586	diaminopimelate decarboxylase [EC:4.1.1.20]	GO:0044237//cellular metabolic process	GO:0003824//catalytic activity	-
Unigene21843_AB-Unigene689_NB1	1579	336	159	17.516	8.2858	-1.08	Down	9.08E-16	2.16E-14	--	--	--	-	-	-
CL3566.Contig3_AB-CL1399.Contig1_NB1	205	93	44	37.3429	17.661	-1.0803	Down	2.48E-05	2.37E-04	PREDICTED: tail-anchored protein insertion receptor WRB [Taeniopygia guttata]	K00471	gamma-butyrobetaine dioxygenase [EC:1.14.11.1]	GO:0060041//retina development in camera-type eye;GO:0007507//heart development	-	GO:0043231//intracellular membrane-bounded organelle
CL3136.Contig3_AB-CL2165.Contig2_NB1	460	74	35	13.242	6.2608	-1.0807	Down	1.71E-04	1.42E-03	--	--	--	-	-	-
Unigene14091_AB-Unigene14530_NB1	617	203	96	27.0826	12.8027	-1.0809	Down	4.16E-10	6.79E-09	--	--	--	-	-	-
Unigene26047_AB-Unigene11099_NB1	623	55	26	7.267	3.434	-1.0815	Down	1.21E-03	8.32E-03	--	--	--	-	-	-
CL2652.Contig1_AB-CL3415.Contig3_NB1	1278	91	43	5.8612	2.7686	-1.082	Down	2.96E-05	2.80E-04	--	--	--	-	-	-
Unigene1756_AB-Unigene1597_NB1	428	89	42	17.1169	8.0746	-1.084	Down	3.54E-05	3.31E-04	--	--	--	-	-	-
Unigene25490_AB-Unigene20487_NB1	428	89	42	17.1169	8.0746	-1.084	Down	3.54E-05	3.31E-04	--	--	--	-	-	-
Unigene18559_AB-CL2370.Contig1_NB1	1175	2626	1239	183.9652	86.7661	-1.0842	Down	8.68E-113	1.14E-110	GL20556 [Drosophila persimilis] >gi|194111220|gb|EDW33263.1| GL20556 [Drosophila persimilis]	K09228	KRAB domain-containing zinc finger protein	-	-	-
Unigene6311_AB-Unigene25126_NB1	424	53	25	10.2894	4.8517	-1.0846	Down	1.46E-03	9.81E-03	--	--	--	-	-	-
Unigene9709_AB-Unigene11211_NB1	559	53	25	7.8045	3.68	-1.0846	Down	1.46E-03	9.81E-03	--	--	--	-	-	-
CL145.Contig9_AB-Unigene24536_NB1	819	106	50	10.6537	5.0235	-1.0846	Down	6.22E-06	6.49E-05	--	--	--	-	-	-
Unigene21886_AB-Unigene22520_NB1	407	263	124	53.1912	25.0694	-1.0853	Down	9.48E-13	1.89E-11	PREDICTED: deoxynucleoside kinase-like [Acyrthosiphon pisum]	K05961	deoxynucleoside kinase [EC:2.7.1.145]	-	-	-
CL1737.Contig1_AB-CL3822.Contig3_NB1	292	68	32	19.1692	9.0175	-1.088	Down	2.94E-04	2.33E-03	--	--	--	-	-	-
CL5619.Contig2_AB-CL6302.Contig4_NB1	584	153	72	21.5654	10.1446	-1.088	Down	5.06E-08	6.84E-07	--	--	--	-	-	-
Unigene636_AB-CL476.Contig8_NB1	996	153	72	12.6448	5.9483	-1.088	Down	5.06E-08	6.84E-07	Phosphatidylethanolamine-binding protein 1 [Harpegnathos saltator]	K14802	phospholipid-transporting ATPase [EC:3.6.3.1]	-	-	-
Unigene24003_AB-Unigene23718_NB1	280	100	47	29.3982	13.812	-1.0898	Down	1.06E-05	1.07E-04	--	--	--	-	-	-
Unigene1115_AB-Unigene131_NB1	762	3241	1523	350.1087	164.4606	-1.0901	Down	6.08E-140	9.80E-138	GE10211 [Drosophila yakuba] >gi|194184248|gb|EDW97859.1| GE10211 [Drosophila yakuba]	--	--	-	-	-
Unigene20212_AB-CL1944.Contig1_NB1	317	3615	1693	938.7023	439.4551	-1.095	Down	5.53E-157	1.06E-154	PREDICTED: glycoprotein-N-acetylgalactosamine 3-beta-galactosyltransferase 1-like [Nasonia vitripennis]	K00731	glycoprotein-N-acetylgalactosamine 3-beta-galactosyltransferase [EC:2.4.1.122]	-	-	-
Unigene25599_AB-Unigene7527_NB1	327	62	29	15.6071	7.2974	-1.0967	Down	5.06E-04	3.80E-03	--	--	--	-	-	-
CL2778.Contig2_AB-CL441.Contig4_NB1	1308	62	29	3.9018	1.8243	-1.0968	Down	5.06E-04	3.80E-03	--	--	--	-	-	-
CL3092.Contig2_AB-CL2011.Contig1_NB1	602	201	94	27.4839	12.8484	-1.097	Down	3.14E-10	5.17E-09	--	--	--	-	-	-
CL5931.Contig2_AB-CL573.Contig4_NB1	438	417	195	78.3684	36.6334	-1.0971	Down	1.16E-19	3.35E-18	PREDICTED: OV-16 antigen-like [Megachile rotundata]	K14802	phospholipid-transporting ATPase [EC:3.6.3.1]	-	-	-
Unigene26256_AB-Unigene660_NB1	654	77	36	9.6915	4.5294	-1.0974	Down	1.03E-04	8.95E-04	--	--	--	-	-	-
CL2239.Contig4_AB-CL491.Contig1_NB1	400	107	50	22.0193	10.2855	-1.0982	Down	4.52E-06	4.82E-05	--	--	--	-	-	-
Unigene79_AB-CL2361.Contig2_NB1	301	122	57	33.3635	15.5821	-1.0984	Down	9.57E-07	1.12E-05	--	--	--	-	-	-
Unigene24826_AB-Unigene14953_NB1	1547	347	162	18.4637	8.6167	-1.0995	Down	1.14E-16	2.87E-15	PREDICTED: alpha-tocopherol transfer protein-like [Acyrthosiphon pisum]	--	--	-	-	-
CL6073.Contig2_AB-CL1477.Contig2_NB1	225	270	126	98.778	46.0792	-1.1001	Down	2.62E-13	5.44E-12	--	--	--	-	-	-
Unigene26429_AB-Unigene25482_NB1	626	60	28	7.8896	3.6804	-1.1001	Down	6.06E-04	4.46E-03	PREDICTED: estradiol 17-beta-dehydrogenase 11-like [Acyrthosiphon pisum]	K15734	all-trans-retinol dehydrogenase (NAD+) [EC:1.1.1.105]	-	-	-
CL3714.Contig1_AB-Unigene14577_NB1	661	536	250	66.7486	31.1211	-1.1008	Down	5.92E-25	2.10E-23	alpha methylacyl-CoA racemase, putative [Pediculus humanus corporis] >gi|212508022|gb|EEB11841.1| alpha methylacyl-CoA racemase, putative [Pediculus humanus corporis]	K01796	alpha-methylacyl-CoA racemase [EC:5.1.99.4]	-	GO:0016740//transferase activity	-
CL5619.Contig1_AB-CL6302.Contig1_NB1	369	339	158	75.6227	35.2328	-1.1019	Down	2.26E-16	5.58E-15	--	--	--	-	-	-
CL3052.Contig1_AB-CL452.Contig1_NB1	818	219	102	22.0379	10.2604	-1.1029	Down	4.19E-11	7.41E-10	OV-16 antigen precursor [Brugia malayi]	--	--	-	-	-
Unigene20347_AB-CL6233.Contig3_NB1	1678	2845	1325	139.5626	64.9742	-1.103	Down	2.04E-125	2.91E-123	hypothetical protein TcasGA2_TC011035 [Tribolium castaneum]	--	--	-	-	-
CL1979.Contig2_AB-CL2108.Contig1_NB1	946	200	93	17.4027	8.0893	-1.1052	Down	2.72E-10	4.50E-09	hypothetical protein SINV_04146 [Solenopsis invicta]	K14802	phospholipid-transporting ATPase [EC:3.6.3.1]	-	-	-
Unigene25976_AB-Unigene6045_NB1	500	71	33	11.6887	5.4308	-1.1059	Down	1.77E-04	1.47E-03	retrovirus-related Pol polyprotein from transposon TNT 1-94 [Trichinella spiralis] >gi|316974460|gb|EFV57947.1| retrovirus-related Pol polyprotein from transposon TNT 1-94 [Trichinella spiralis]	K05658	ATP-binding cassette, subfamily B (MDR/TAP), member 1	-	-	-
CL2576.Contig1_AB-CL1821.Contig2_NB1	217	127	59	48.1751	22.3722	-1.1066	Down	4.89E-07	5.92E-06	--	--	--	-	-	-
CL3133.Contig2_AB-CL2737.Contig3_NB1	2267	125	58	4.5388	2.1052	-1.1084	Down	5.83E-07	7.02E-06	uncharacterized protein LOC100302321 [Acyrthosiphon pisum]	--	--	-	-	-
CL2035.Contig4_AB-CL1909.Contig4_NB1	352	151	70	35.3113	16.3634	-1.1097	Down	3.79E-08	5.18E-07	--	--	--	-	-	-
Unigene21774_AB-CL2818.Contig1_NB1	852	4623	2143	446.6457	206.9662	-1.1097	Down	1.53E-204	4.02E-202	--	--	--	-	-	-
Unigene25330_AB-CL2279.Contig1_NB1	706	123	57	14.341	6.6433	-1.1102	Down	6.94E-07	8.29E-06	--	--	--	-	-	-
CL2502.Contig2_AB-Unigene24880_NB1	274	54	25	16.2227	7.5077	-1.1116	Down	1.05E-03	7.27E-03	--	--	--	-	-	-
CL6088.Contig1_AB-CL2837.Contig3_NB1	466	564	261	99.6258	46.0863	-1.1122	Down	1.39E-26	5.18E-25	--	--	--	-	-	-
Unigene8109_AB-CL113.Contig5_NB1	202	67	31	27.3025	12.6278	-1.1124	Down	2.54E-04	2.04E-03	--	--	--	-	-	-
Unigene18702_AB-Unigene21106_NB1	597	67	31	9.238	4.2727	-1.1124	Down	2.54E-04	2.04E-03	--	--	--	-	-	-
Unigene9579_AB-Unigene18946_NB1	2349	400	185	14.017	6.4805	-1.113	Down	2.48E-19	7.08E-18	hypothetical protein TcasGA2_TC003200 [Tribolium castaneum]	K13172	serine/arginine repetitive matrix protein 2	-	-	-
Unigene24817_AB-Unigene15228_NB1	832	173	80	17.116	7.9119	-1.1132	Down	3.53E-09	5.32E-08	doublesex protein female specific variant [Ostrinia scapulalis] >gi|311893441|dbj|BAJ25852.1| doublesex protein female specific variant [Ostrinia scapulalis]	--	--	-	-	-
CL4216.Contig1_AB-CL5640.Contig1_NB1	951	331	153	28.6501	13.2382	-1.1138	Down	2.82E-16	6.93E-15	--	--	--	-	-	-
Unigene8143_AB-Unigene8690_NB1	581	3041	1404	430.8431	198.8419	-1.1155	Down	2.32E-136	3.64E-134	predicted protein [Nematostella vectensis] >gi|156220666|gb|EDO41531.1| predicted protein [Nematostella vectensis]	K05185	gamma-aminobutyric acid receptor subunit epsilon	GO:0044763;GO:0010468//regulation of gene expression;GO:0050794//regulation of cellular process	GO:0005488//binding	-
Unigene23824_AB-Unigene14653_NB1	400	65	30	13.3762	6.1713	-1.116	Down	3.03E-04	2.40E-03	--	--	--	-	-	-
Unigene27045_AB-Unigene6868_NB1	454	52	24	9.4281	4.3498	-1.116	Down	1.26E-03	8.59E-03	--	--	--	-	-	-
CL1522.Contig5_AB-Unigene9068_NB1	644	65	30	8.3082	3.8331	-1.116	Down	3.03E-04	2.40E-03	--	--	--	-	-	-
Unigene22120_AB-Unigene1326_NB1	763	1613	744	174.0158	80.2353	-1.1169	Down	2.34E-73	2.09E-71	Phosphatidylethanolamine-binding protein-like protein F40A3.3 [Acromyrmex echinatior]	K14802	phospholipid-transporting ATPase [EC:3.6.3.1]	-	-	-
Unigene25708_AB-CL3213.Contig2_NB1	1434	141	65	8.0937	3.7298	-1.1177	Down	9.03E-08	1.19E-06	PREDICTED: hypothetical protein LOC100167755 [Acyrthosiphon pisum]	K12035	tripartite motif-containing protein 71	GO:0048747//muscle fiber development;GO:0046716//muscle cell homeostasis	GO:0008270//zinc ion binding	GO:0030018//Z disc
Unigene21461_AB-Unigene22364_NB1	1846	2255	1039	100.5527	46.3128	-1.1185	Down	4.87E-102	5.77E-100	PREDICTED: similar to sulfate transporter [Tribolium castaneum] >gi|270008928|gb|EFA05376.1| hypothetical protein TcasGA2_TC015542 [Tribolium castaneum]	K14453	solute carrier family 26, other	-	-	-
Unigene22985_AB-CL3525.Contig1_NB1	367	189	87	42.3911	19.5061	-1.1198	Down	5.55E-10	8.97E-09	PREDICTED: phosphatidylethanolamine-binding protein homolog F40A3.3-like [Metaseiulus occidentalis]	K14802	phospholipid-transporting ATPase [EC:3.6.3.1]	-	-	-
Unigene19004_AB-Unigene20528_NB1	232	411	189	145.8252	67.0333	-1.1213	Down	4.86E-20	1.43E-18	--	--	--	-	-	-
CL5912.Contig1_AB-CL242.Contig1_NB1	3098	646	297	17.1645	7.8885	-1.1216	Down	1.32E-30	5.55E-29	PREDICTED: atrial natriuretic peptide-converting enzyme-like [Bombus terrestris]	K09614	corin [EC:3.4.21.-]	-	GO:0016787//hydrolase activity	-
CL3006.Contig1_AB-Unigene5885_NB1	308	74	34	19.777	9.0833	-1.1225	Down	1.06E-04	9.19E-04	--	--	--	-	-	-
CL4296.Contig1_AB-CL4302.Contig2_NB1	858	98	45	9.4019	4.3156	-1.1234	Down	7.87E-06	8.11E-05	--	--	--	-	-	-
CL5744.Contig2_AB-CL817.Contig4_NB1	504	257	118	41.9741	19.265	-1.1235	Down	3.98E-13	8.14E-12	--	--	--	-	-	-
CL2525.Contig1_AB-CL4935.Contig1_NB1	511	122	56	19.6525	9.0175	-1.1239	Down	5.98E-07	7.20E-06	--	K15439	eukaryotic translation elongation factor 1 epsilon-1	-	-	-
CL1867.Contig1_AB-Unigene19593_NB1	1020	61	28	4.9228	2.2588	-1.1239	Down	4.35E-04	3.33E-03	peptidyl-prolyl cis-trans isomerase, partial [Schistocerca gregaria]	K03768	peptidyl-prolyl cis-trans isomerase B (cyclophilin B) [EC:5.2.1.8]	GO:0007603//phototransduction, visible light;GO:0006810//transport;GO:0016063//rhodopsin biosynthetic process;GO:0006458//'de novo' protein folding;GO:0070059//intrinsic apoptotic signaling pathway in response to endoplasmic reticulum stress	GO:0003755//peptidyl-prolyl cis-trans isomerase activity;GO:0016018//cyclosporin A binding	GO:0016028//rhabdomere;GO:0031965//nuclear membrane;GO:0016021//integral to membrane;GO:0016023//cytoplasmic membrane-bounded vesicle;GO:0005788//endoplasmic reticulum lumen
Unigene24066_AB-CL6177.Contig3_NB1	722	889	408	101.3546	46.4986	-1.1242	Down	1.23E-41	6.75E-40	phosphatidylethanolamine-binding protein [Aedes aegypti] >gi|108870917|gb|EAT35142.1| AAEL012666-PA [Aedes aegypti]	K14802	phospholipid-transporting ATPase [EC:3.6.3.1]	-	-	-
CL3846.Contig2_AB-CL4361.Contig2_NB1	426	1275	585	246.3652	112.996	-1.1245	Down	5.48E-59	3.98E-57	--	--	--	-	-	-
Unigene1437_AB-CL6284.Contig1_NB1	1002	4834	2217	397.1163	182.0601	-1.1251	Down	1.51E-218	4.37E-216	--	--	--	-	-	-
[truncated: 753 more rows]
