# Supplementary material for: Cellular and molecular remodelling of a host cell for vertical transmission of bacterial symbionts
Source: Proc Biol Sci. 2016 Jun 29;283(1833):20160580. doi: 10.1098/rspb.2016.0580 (PMC4936034; doi:10.1098/rspb.2016.0580)
Supplement: Dataset_S2 [file rspb20160580supp4.csv]

Dataset S2 Differentially expressed genes involved in cellular processes in adult bacteriocytes (AB) compared to nymph bacteriomes (NB)
Cell-cell adhesion	Gene ID	Gene length	NB_rawfragments	AB_rawfragments	NB_FPKM	AB_FPKM	log2(AB_FPKM/NB_FPKM)	up/down	P value	FDR	Nr-annotation	KO_id	Ko_definition	GO-BiologicalProcess	GO-MolecularFunction	Go-CellularComponent
	Unigene29466_AB-Unigene15749_NB1	565	59	24	8.5957	3.4953	-1.2982	Down	0.00010641	0.00091887	Neuronal cell adhesion molecule [Zootermopsis nevadensis]		lachesin	GO:0007606//sensory perception of chemical stimulus;GO:0008039//synaptic target recognition	-
	Unigene2074_AB-CL3684.Contig1_NB1	340	171	13	41.3996	3.1462	-3.7179	Down	1.327E-36	6.4715E-35	PREDICTED: L-selectin [Microplitis demolitor]		C-type lectin-like	-	GO:0030246//carbohydrate binding	-
	Unigene32651_AB-Unigene16776_NB1	480	39	15	6.6881	2.5714	-1.379	Down	0.0010109	0.0070357	chaoptin [Zootermopsis nevadensis]		chaoptin	GO:0001752//compound eye photoreceptor fate commitment;GO:0050768//negative regulation of neurogenesis;GO:0035172//hemocyte proliferation;GO:0007015//actin filament organization;GO:0042052//rhabdomere development;GO:0048052//R1/R6 cell differentiation;GO:0008284//positive regulation of cell proliferation;GO:0007498//mesoderm development;GO:0045316//negative regulation of compound eye photorecepto…	GO:0004872//receptor activity;GO:0005515//protein binding;GO:0003682//chromatin binding	GO:0031410//cytoplasmic vesicle;GO:0009986//cell surface;GO:0043234//protein complex;GO:0005912//adherens junction;GO:0016021//integral to membrane;GO:0016028//rhabdomere;GO:0035003//subapical complex;GO:0005634//nucleus
	Unigene8438_AB-Unigene18743_NB1	1014	149	51	12.0956	4.1386	-1.5473	Down	1.6391E-12	3.2023E-11	PDZ domain-containing protein 2 [Zootermopsis nevadensis]	K06092	InaD-like protein	GO:0090175//regulation of establishment of planar polarity;GO:0007186//G-protein coupled receptor signaling pathway;GO:0007304//chorion-containing eggshell formation;GO:0016319//mushroom body development;GO:0030536//larval feeding behavior;GO:0032507//maintenance of protein location in cell;GO:0006911//phagocytosis, engulfment;GO:0007291//sperm individualization;GO:0048749//compound eye developme…	GO:0016787//hydrolase activity;GO:0005179//hormone activity;GO:0001664//G-protein coupled receptor binding	GO:0031395//bursicon neuropeptide hormone complex;GO:0030532//small nuclear ribonucleoprotein complex;GO:0031011//Ino80 complex;GO:0005875//microtubule associated complex;GO:0005912//adherens junction;GO:0005811//lipid particle;GO:0016324//apical plasma membrane
	Unigene23119_AB-Unigene23709_NB1	874	321	154	30.2324	14.4986	-1.0602	Down	9.9974E-15	2.2431E-13	Claudin domain-containing protein 1 [Stegodyphus mimosarum]		F53B3.5; Protein F53B3.5	GO:0060857//establishment of glial blood-brain barrier;GO:0007476//imaginal disc-derived wing morphogenesis	-	GO:0005918//septate junction
	Unigene15494_AB-Unigene14674_NB1	446	144	58	26.577	10.7006	-1.3125	Down	8.6396E-10	1.3739E-08	Cdc42-like protein [Zootermopsis nevadensis]	K04393	Cdc42, GB20112; Cdc42 homolog	GO:0007264//small GTPase mediated signal transduction	GO:0005525//GTP binding;GO:0004767//sphingomyelin phosphodiesterase activity	GO:0005622//intracellular;GO:0016020//membrane
	Unigene19343_AB-Unigene22750_NB1	507	337	94	54.7143	15.2559	-1.8426	Down	2.1123E-33	9.5903E-32	PREDICTED: armadillo repeat-containing protein 6 homolog [Bombus impatiens]		armadillo repeat-containing protein 6 homolog	-	-	-
	CL2070.Contig1_AB-Unigene6976_NB1	545	16	51	2.4166	7.7	1.6719	Up	0.000014171	0.00014113	PREDICTED: MAGUK p55 subfamily member 5-A isoform X3 [Bactrocera dorsalis]	K06091	MAGUK p55 subfamily member 5	GO:0046822//regulation of nucleocytoplasmic transport;GO:0040003//chitin-based cuticle development;GO:0046331//lateral inhibition;GO:0007417//central nervous system development;GO:0007076//mitotic chromosome condensation;GO:0045197//establishment or maintenance of epithelial cell apical/basal polarity;GO:0045186//zonula adherens assembly;GO:0050767//regulation of neurogenesis;GO:0006607//NLS-bear…	GO:0005515//protein binding;GO:0004385//guanylate kinase activity;GO:0005087//Ran guanyl-nucleotide exchange factor activity;GO:0003682//chromatin binding	GO:0035003//subapical complex;GO:0005913//cell-cell adherens junction;GO:0045179//apical cortex;GO:0000793//condensed chromosome;GO:0005918//septate junction;GO:0016327//apicolateral plasma membrane;GO:0005634//nucleus;GO:0016324//apical plasma membrane
Cell cycle
	Unigene18176_AB-Unigene9440_NB1	903	41	254	3.7374	23.1453	2.6306	Up	6.6885E-39	3.4541E-37	PREDICTED: similar to fizzy1 [Tribolium castaneum]	K03363	cell division cycle 20, cofactor of APC complex	GO:0007143//female meiosis	-	-
	CL3351.Contig1_AB-CL522.Contig1_NB1	1318	34	91	2.1235	5.6812	1.4198	Up	2.3911E-07	3.0045E-06	PREDICTED: cell division cycle 5-like protein [Apis florea]	K12860	cell division cycle 5-like protein-like	GO:0051298//centrosome duplication;GO:0000398//mRNA splicing, via spliceosome;GO:0051301//cell division	GO:0003677//DNA binding;GO:0003682//chromatin binding	GO:0071011//precatalytic spliceosome;GO:0071013//catalytic step 2 spliceosome
	Unigene17749_AB-Unigene5754_NB1	1741	96	311	4.5389	14.6987	1.6953	Up	9.9771E-28	3.838E-26	PREDICTED: cyclin-J-like [Strongylocentrotus purpuratus]>gi|390355687|ref|XP_798281.3| PREDICTED: cyclin-J-like [Strongylocentrotus purpuratus]		cyclin-J-like	-	-	-
	CL185.Contig1_AB-Unigene352_NB1	479	35	86	6.0147	14.7734	1.2964	Up	2.8157E-06	0.000031016	PREDICTED: cyclin-K [Apis mellifera]	--	cyclin K	GO:0022008//neurogenesis;GO:0006355//regulation of transcription, DNA-dependent;GO:0000079//regulation of cyclin-dependent protein serine/threonine kinase activity	GO:0019901//protein kinase binding;GO:0016538//cyclin-dependent protein kinase regulator activity	-
	CL2412.Contig2_AB-CL1867.Contig1_NB1	369	28	77	6.2461	17.1704	1.4589	Up	1.2632E-06	0.000014561	PREDICTED: dynactin subunit 6-like [Takifugu rubripes]	K10428	dynactin 6	-	-	GO:0044424//intracellular part
	CL1264.Contig2_AB-CL5800.Contig1_NB1	4170	16	43	0.3158	0.8485	1.4259	Up	0.00039618	0.0030573	PREDICTED: dynactin subunit 1-like isoform 1 [Acyrthosiphon pisum]	K04648	dynactin 1	GO:0007179//transforming growth factor beta receptor signaling pathway;GO:0001752//compound eye photoreceptor fate commitment;GO:0042052//rhabdomere development;GO:0035271//ring gland development;GO:0008090//retrograde axon cargo transport;GO:0007052//mitotic spindle organization;GO:0016325//oocyte microtubule cytoskeleton organization;GO:0010114//response to red light;GO:0007314//oocyte anterior…	GO:0045159//myosin II binding;GO:0003705//RNA polymerase II distal enhancer sequence-specific DNA binding transcription factor activity;GO:0003677//DNA binding	GO:0005920//smooth septate junction;GO:0016327//apicolateral plasma membrane;GO:0000776//kinetochore;GO:0030863//cortical cytoskeleton;GO:0031616//spindle pole centrosome;GO:0005578//proteinaceous extracellular matrix;GO:0005739//mitochondrion;GO:0005828//kinetochore microtubule;GO:0035371//microtubule plus end;GO:0005634//nucleus
	Unigene366_AB-Unigene17949_NB1	1872	185	479	8.1348	21.0546	1.372	Up	4.3793E-31	1.8647E-29	PREDICTED: similar to dynactin 4 protein [Tribolium castaneum] >gi|270006145|gb|EFA02593.1| hypothetical protein TcasGA2_TC008312 [Tribolium castaneum]	K10427	dynactin 5	-	GO:0016740//transferase activity	-
	Unigene5092_AB-Unigene35451_NB1	232	8	27	2.8384	9.5762	1.7544	Up	0.0011979	0.0082209	PREDICTED: cyclin-dependent kinase 9-like isoform 2 [Nasonia vitripennis]	K02211	cyclin-dependent kinase 9 [EC:2.7.11.22 2.7.11.23]	GO:0006468//protein phosphorylation;GO:0051301//cell division	GO:0008353//RNA polymerase II carboxy-terminal domain kinase activity;GO:0005524//ATP binding	-
	Unigene18644_AB-Unigene17873_NB1	1058	96	212	7.469	16.488	1.1424	Up	2.4616E-11	4.4263E-10	PREDICTED: CDK-activating kinase assembly factor MAT1-like isoform 1 [Apis mellifera]>gi|328790414|ref|XP_003251416.1| PREDICTED: CDK-activating kinase assembly factor MAT1-like isoform 1 [Apis mellifera]	K10842	CDK-activating kinase assembly factor MAT1	GO:0007049//cell cycle;GO:0016310//phosphorylation	GO:0016301//kinase activity;GO:0008270//zinc ion binding	GO:0005634//nucleus
	Unigene298_AB-Unigene26860_NB1	1140	50	125	3.6103	9.0224	1.3214	Up	9.4803E-09	1.3746E-07	PREDICTED: cyclin-dependent kinase 2-associated protein 1 [Tribolium castaneum]>gi|642933391|ref|XP_008197397.1| PREDICTED: cyclin-dependent kinase 2-associated protein 1 [Tribolium castaneum]	--	cyclin-dependent kinase 2-associated protein 1-like	-	-	-
	CL2714.Contig1_AB-Unigene16938_NB1	875	54	116	5.08	10.9085	1.1026	Up	1.6595E-06	0.000018846	PREDICTED: cyclin-dependent kinase 2-interacting protein-like [Strongylocentrotus purpuratus]	--	cyclin-dependent kinase 2-interacting protein-like	GO:0009987//cellular process	-	-
	Unigene17897_AB-CL5910.Contig1_NB1	1406	91	208	5.3276	12.1729	1.1921	Up	7.8896E-12	1.4773E-10	PREDICTED: calpain-1 catalytic subunit-like [Acyrthosiphon pisum]	K08585	calpain, invertebrate [EC:3.4.22.-]	GO:0006508//proteolysis	GO:0004198//calcium-dependent cysteine-type endopeptidase activity;GO:0005509//calcium ion binding	GO:0005622//intracellular
	Unigene12492_AB-Unigene38376_NB1	449	12	44	2.2	8.0635	1.8739	Up	0.00001321	0.0001319	PREDICTED: TBC1 domain family member 4-like [Acyrthosiphon pisum]	K17902	TBC1 domain family member 1	GO:0033627//cell adhesion mediated by integrin	GO:0005178//integrin binding	GO:0009986//cell surface
	Unigene18044_AB-CL3669.Contig1_NB1	3260	49	2	1.2372	0.0505	-4.6147	Down	6.0693E-13	1.2288E-11	PREDICTED: g2/mitotic-specific cyclin-B3 [Apis mellifera]	K05868	cyclin B	GO:0007049//cell cycle	-	-
Cell protrusion
	CL2538.Contig2_AB-Unigene9471_NB1	2931	84	173	2.3591	4.8568	1.0418	Up	2.2251E-08	3.1236E-07	PREDICTED: myosin-IIIa [Megachile rotundata]	K08834	myosin III [EC:2.7.11.1]	GO:0006468//protein phosphorylation	GO:0005524//ATP binding;GO:0003774//motor activity;GO:0004674//protein serine/threonine kinase activity	GO:0016459//myosin complex
	Unigene1435_AB-CL5990.Contig2_NB1	6493	15	72	0.1902	0.9124	2.2621	Up	2.5876E-10	4.2924E-09	PREDICTED: myosin-Va [Nasonia vitripennis]	K10357	myosin V	-	-	-
	CL2791.Contig2_AB-Unigene19707_NB1	1993	76	274	3.139	11.3125	1.8495	Up	1.419E-27	5.4427E-26	Rho GTPase-activating protein 20 [Zootermopsis nevadensis]	K10360	myosin IX	GO:0007165//signal transduction;GO:0007480//imaginal disc-derived leg morphogenesis	GO:0005100//Rho GTPase activator activity	GO:0005622//intracellular
	CL2157.Contig1_AB-CL3854.Contig2_NB1	864	70	188	6.669	17.9044	1.4248	Up	8.3852E-14	1.7875E-12	myosin 2 light chain [Triatoma infestans]		myosin light chain alkali-like	-	-	-
	CL2716.Contig1_AB-CL4742.Contig1_NB1	2223	11	60	0.4073	2.2209	2.447	Up	1.5635E-09	2.4311E-08	PREDICTED: serine/threonine-protein phosphatase 6 regulatory ankyrin repeat subunit A-like, partial [Strongylocentrotus purpuratus]	K15502	serine/threonine-protein phosphatase 6 regulatory ankyrin repeat subunit A	-	-	-
	Unigene16697_AB-Unigene9372_NB1	3518	208	967	4.8668	22.6177	2.2164	Up	1.797E-117	2.4208E-115	ankyrin repeat protein [Trichomonas vaginalis G3]	K15503	serine/threonine-protein phosphatase 6 regulatory ankyrin repeat subunit B	-	-	-
	Unigene5220_AB-Unigene38594_NB1	521	12	34	1.8959	5.3698	1.502	Up	0.0010934	0.0075545	ankyrin repeat protein [Trichomonas vaginalis G3]	K10380	ankyrin	-	-	-
	Unigene21825_AB-Unigene22437_NB1	1287	76	186	4.8609	11.8919	1.2907	Up	5.8459E-12	1.1015E-10	Ankyrin-2 [Camponotus floridanus]	K11865	ankyrin repeat and protein kinase domain-containing protein 1-like	-	-	-
	CL4344.Contig2_AB-Unigene33181_NB1	391	11	43	2.3158	9.0492	1.9663	Up	0.000008754	0.0000896	protein MICAL-3, putative [Pediculus humanus corporis] >gi|212507913|gb|EEB11757.1| protein MICAL-3, putative [Pediculus humanus corporis]	K05699	actinin alpha	GO:0035335//peptidyl-tyrosine dephosphorylation;GO:0030042//actin filament depolymerization;GO:0055114//oxidation-reduction process	GO:0004725//protein tyrosine phosphatase activity;GO:0003779//actin binding;GO:0016709//oxidoreductase activity, acting on paired donors, with incorporation or reduction of molecular oxygen, NAD(P)H as one donor, and incorporation of one atom of oxygen;GO:0071949//FAD binding	GO:0044424//intracellular part
	Unigene11219_AB-Unigene11612_NB1	407	21	59	4.2472	11.9282	1.4898	Up	0.000017063	0.00016747	PREDICTED: drebrin-like protein [Athalia rosae]	K06106	cortactin	-	-	-
	CL446.Contig4_AB-CL4049.Contig3_NB1	985	9	131	0.7521	10.9434	3.863	Up	3.681E-29	1.4828E-27	tropomyosin 1 isoform A [Nasonia vitripennis]	K10373	tropomyosin 1	GO:0007507//heart development;GO:0010591//regulation of lamellipodium assembly;GO:0045451//pole plasm oskar mRNA localization;GO:0048813//dendrite morphogenesis;GO:0006936//muscle contraction	GO:0051015//actin filament binding	GO:0016529//sarcoplasmic reticulum;GO:0070865//investment cone;GO:0005862//muscle thin filament tropomyosin;GO:0031941//filamentous actin
	Unigene1563_AB-Unigene15292_NB1	316	16	46	4.1678	11.9781	1.523	Up	0.00011775	0.0010059	Rho GTPase-activating protein 26 [Harpegnathos saltator]	K13736	rho GTPase-activating protein 26	GO:0050794//regulation of cellular process	GO:0005096//GTPase activator activity	-
	CL2083.Contig1_AB-CL3442.Contig2_NB1	3533	26	58	0.6058	1.3508	1.1569	Up	0.00045007	0.0034389	PREDICTED: rho GTPase-activating protein 17-like [Acyrthosiphon pisum]	K07526	SLIT-ROBO Rho GTPase activating protein	-	-	-
	CL2157.Contig2_AB-CL3854.Contig1_NB1	750	150	37	16.463	4.0594	-2.0199	Down	1.4923E-17	3.9071E-16	myosin 2 light chain [Triatoma infestans]		myosin light chain alkali-like	-	-	-
Cell-ECM adhesion
	Unigene20871_AB-Unigene22234_NB1	2660	1117	2918	34.5661	90.2652	1.3848	Up	5.9092E-183	1.3036E-180	PREDICTED: syndecan-like [Diaphorina citri]	K16336	Sdc; syndecan	GO:2000637//positive regulation of gene silencing by miRNA;GO:0050908//detection of light stimulus involved in visual perception;GO:0097009//energy homeostasis;GO:0045887//positive regulation of synaptic growth at neuromuscular junction;GO:0044246//regulation of multicellular organismal metabolic process;GO:0007427//epithelial cell migration, open tracheal system;GO:0008045//motor neuron axon gui…	-	GO:0016020//membrane;GO:0031594//neuromuscular junction
	Unigene22256_AB-Unigene23680_NB1	633	36	79	4.6814	10.2693	1.1333	Up	0.000054464	0.00049359	PREDICTED: unc-112-related protein-like [Megachile rotundata]	K06271	talin	-	GO:0005543//phospholipid binding	-
	CL4367.Contig1_AB-Unigene17246_NB1	756	41	86	4.4642	9.3604	1.0682	Up	0.000059298	0.00053372	Tensin-3 [Zootermopsis nevadensis]		tensin-4-like	-	-	-
Cytoskeleton regulation
	CL1507.Contig2_AB-CL615.Contig1_NB1	1458	173	645	9.7671	36.4015	1.898	Up	7.0967E-65	5.6551E-63	putative alpha-tubulin [Maconellicoccus hirsutus]	K07374	tubulin alpha	GO:0007052//mitotic spindle organization;GO:0006184//GTP catabolic process;GO:0051258//protein polymerization;GO:0019730//antimicrobial humoral response;GO:0007094//mitotic spindle assembly checkpoint	GO:0005525//GTP binding;GO:0003924//GTPase activity;GO:0005200//structural constituent of cytoskeleton	GO:0045298//tubulin complex;GO:0000235//astral microtubule;GO:0005813//centrosome
	CL4188.Contig1_AB-CL2655.Contig1_NB1	2910	45	132	1.2729	3.7325	1.552	Up	2.7807E-11	4.9892E-10	PREDICTED: kinesin-like protein KIF18A-like [Nasonia vitripennis]	K10401	kinesin family member 18/19	GO:0031134//sister chromatid biorientation;GO:0000910//cytokinesis;GO:0051225//spindle assembly;GO:0046785//microtubule polymerization;GO:0016346//male meiotic chromosome movement towards spindle pole;GO:0007052//mitotic spindle organization;GO:0051231//spindle elongation;GO:0051299//centrosome separation	GO:0003774//motor activity	GO:0005875//microtubule associated complex;GO:0005876//spindle microtubule;GO:0000776//kinetochore;GO:0005737//cytoplasm;GO:0005634//nucleus
	Unigene9847_AB-Unigene25380_NB1	1709	168	338	8.0918	16.2739	1.008	Up	2.5706E-14	5.6256E-13	PREDICTED: formin-like protein CG32138-like [Acyrthosiphon pisum]		formin-like protein CG32138	GO:0048812//neuron projection morphogenesis	GO:0003779//actin binding	-
	Unigene7359_AB-Unigene28872_NB1	512	20	47	3.2154	7.5534	1.2321	Up	0.00091938	0.0065117	LIM domain kinase 1 [Harpegnathos saltator]	K05743	LIM domain kinase 1 [EC:2.7.11.1]	GO:0000186//activation of MAPKK activity	GO:0008270//zinc ion binding;GO:0005524//ATP binding;GO:0004709//MAP kinase kinase kinase activity;GO:0004715//non-membrane spanning protein tyrosine kinase activity	-
	Unigene18610_AB-Unigene20452_NB1	1406	605	3245	35.42	189.9093	2.4227	Up	0	0	PREDICTED: gelsolin-like [Diaphorina citri]	K05768	gelsolin	GO:0016337//cell-cell adhesion;GO:0045214//sarcomere organization;GO:0051643//endoplasmic reticulum localization;GO:0008594//photoreceptor cell morphogenesis;GO:0007286//spermatid development;GO:0006911//phagocytosis, engulfment;GO:0051646//mitochondrion localization;GO:0051647//nucleus localization;GO:0002121//inter-male aggressive behavior	GO:0003779//actin binding	GO:0005829//cytosol;GO:0048788//presynaptic cytoskeletal matrix assembled at active zones;GO:0005884//actin filament;GO:0005576//extracellular region
	CL1783.Contig5_AB-CL851.Contig7_NB1	2154	55	129	2.1018	4.9279	1.2293	Up	3.5359E-08	4.8559E-07	PREDICTED: protein diaphanous isoform X1 [Solenopsis invicta]	K05741	diaphanous 2	GO:0007279//pole cell formation;GO:0007605//sensory perception of sound;GO:0007424//open tracheal system development;GO:0009306//protein secretion;GO:0007283//spermatogenesis;GO:0032507//maintenance of protein location in cell;GO:0051225//spindle assembly;GO:0003383//apical constriction;GO:0007110//cytokinesis after meiosis I;GO:0000915//cytokinesis, actomyosin contractile ring assembly;GO:000711…	GO:0005515//protein binding	GO:0005884//actin filament;GO:0032154//cleavage furrow;GO:0045177//apical part of cell;GO:0005912//adherens junction;GO:0005938//cell cortex
	Unigene13151_AB-Unigene27526_NB1	465	24	56	4.2485	9.9095	1.2219	Up	0.00031935	0.0025104	PREDICTED: ras-related C3 botulinum toxin substrate 1 [Tribolium castaneum]	K04392	Ras-related C3 botulinum toxin substrate 1	GO:0042067//establishment of ommatidial planar polarity;GO:0030032//lamellipodium assembly;GO:0007390//germ-band shortening;GO:0006974//response to DNA damage stimulus;GO:0051017//actin filament bundle assembly;GO:0007394//dorsal closure, elongation of leading edge cells;GO:0051301//cell division;GO:0001737//establishment of imaginal disc-derived wing hair orientation;GO:0035099//hemocyte migrati…	GO:0005525//GTP binding;GO:0004767//sphingomyelin phosphodiesterase activity;GO:0003924//GTPase activity	GO:0016020//membrane;GO:0005622//intracellular
	Unigene871_AB-Unigene12869_NB1	972	43	120	3.6415	10.1586	1.4801	Up	8.9324E-10	1.4188E-08	PREDICTED: FH1/FH2 domain-containing protein 3 isoform X2 [Acyrthosiphon pisum]		FH1/FH2 domain-containing protein 3	GO:0003012//muscle system process;GO:0016043//cellular component organization;GO:0046716//muscle cell homeostasis	GO:0003779//actin binding	-
	CL1805.Contig2_AB-CL3058.Contig2_NB1	613	51	387	6.8484	51.9478	2.9232	Up	3.1575E-65	2.5439E-63	PREDICTED: villin-1-like [Anolis carolinensis]	K05761	villin 1	-	-	-
	CL1805.Contig1_AB-CL3058.Contig1_NB1	713	102	340	11.7758	39.2379	1.7364	Up	3.8058E-31	1.6236E-29	PREDICTED: villin-like protein [Orcinus orca]	K05768	gelsolin	-	-	-
	CL1783.Contig4_AB-CL851.Contig5_NB1	1949	150	68	6.3352	2.8709	-1.1419	Down	2.0253E-08	2.853E-07	PREDICTED: protein diaphanous isoform X1 [Solenopsis invicta]	K05741	diaphanous 2	GO:0007279//pole cell formation;GO:0007605//sensory perception of sound;GO:0007424//open tracheal system development;GO:0009306//protein secretion;GO:0007283//spermatogenesis;GO:0032507//maintenance of protein location in cell;GO:0051225//spindle assembly;GO:0003383//apical constriction;GO:0007110//cytokinesis after meiosis I;GO:0000915//cytokinesis, actomyosin contractile ring assembly;GO:000711…	GO:0005515//protein binding	GO:0005884//actin filament;GO:0032154//cleavage furrow;GO:0045177//apical part of cell;GO:0005912//adherens junction;GO:0005938//cell cortex
	CL271.Contig2_AB-CL5930.Contig1_NB1	2865	529	219	15.1988	6.2898	-1.2729	Down	1.2672E-30	5.3267E-29	Membrane-associated protein Hem [Zootermopsis nevadensis]	K05750	NCK-associated protein 1	GO:0035006//melanization defense response;GO:0048675//axon extension;GO:0007561//imaginal disc eversion;GO:0006357//regulation of transcription from RNA polymerase II promoter;GO:0043507//positive regulation of JUN kinase activity;GO:0030381//chorion-containing eggshell pattern formation;GO:0007395//dorsal closure, spreading of leading edge cells;GO:0006911//phagocytosis, engulfment;GO:0030866//c…	GO:0008545//JUN kinase kinase activity;GO:0004702//receptor signaling protein serine/threonine kinase activity;GO:0005515//protein binding;GO:0005524//ATP binding;GO:0032440//2-alkenal reductase [NAD(P)] activity	GO:0030424//axon;GO:0005886//plasma membrane;GO:0031209//SCAR complex
Exocytosis
	CL1037.Contig1_AB-CL4380.Contig1_NB1	735	1	19	0.112	2.1271	4.2473	Up	2.11E-05	2.04E-04	PREDICTED: similar to snare protein sec22 [Tribolium castaneum] >gi|270005842|gb|EFA02290.1| hypothetical protein TcasGA2_TC007954 [Tribolium castaneum]	K08517	vesicle transport protein SEC22	GO:0006911//phagocytosis, engulfment	GO:0005484//SNAP receptor activity	GO:0016021//integral to membrane;GO:0030133//transport vesicle
	Unigene1159_AB-Unigene31982_NB1	687	29	170	3.4747	20.3615	2.5509	Up	1.10E-25	4.00E-24	Rabphilin-3A [Zootermopsis nevadensis]	K15291	regulating synaptic membrane exocytosis protein 1	GO:0042593//glucose homeostasis;GO:0050714//positive regulation of protein secretion;GO:0017158//regulation of calcium ion-dependent exocytosis;GO:0045744//negative regulation of G-protein coupled receptor protein signaling pathway;GO:0042493//response to drug	GO:0046872//metal ion binding;GO:0030274//LIM domain binding	GO:0030667//secretory granule membrane
	Unigene16408_AB-Unigene38103_NB1	258	7	30	2.2334	9.5679	2.099	Up	1.17E-04	9.98E-04	PREDICTED: ras-related protein Rab-32-like [Bombus terrestris]	K07918	Ras-related protein Rab-32	GO:0090382//phagosome maturation	-	GO:0045335//phagocytic vesicle
	CL4803.Contig1_AB-CL2896.Contig2_NB1	3941	70	145	1.4621	3.0275	1.0501	Up	2.58E-07	3.22E-06	synaptotagmin IV [Tribolium castaneum]		Syt4, SytIV; synaptotagmin IV	GO:0016079//synaptic vesicle exocytosis;GO:0048167//regulation of synaptic plasticity;GO:0006508//proteolysis;GO:0046928//regulation of neurotransmitter secretion	GO:0005544//calcium-dependent phospholipid binding;GO:0005215//transporter activity;GO:0004252//serine-type endopeptidase activity	GO:0008021//synaptic vesicle;GO:0005886//plasma membrane
Endocytosis
	CL5237.Contig2_AB-Unigene15789_NB1	2081	5	54	0.1978	2.1352	3.4323	Up	1.05E-11	1.94E-10	EH domain-containing protein 1 [Camponotus floridanus]	K12476	EH domain-containing protein 3	GO:0006184//GTP catabolic process;GO:0007291//sperm individualization;GO:0008587//imaginal disc-derived wing margin morphogenesis;GO:0006897//endocytosis;GO:0007474//imaginal disc-derived wing vein specification;GO:0048477//oogenesis	GO:0005525//GTP binding;GO:0005509//calcium ion binding;GO:0003924//GTPase activity	-
	CL2669.Contig1_AB-CL5688.Contig1_NB1	3851	20	72	0.4275	1.5384	1.8474	Up	2.95E-08	4.09E-07	PREDICTED: phosphatidylinositol-binding clathrin assembly protein LAP-like isoform 2 [Acyrthosiphon pisum]	--	phosphatidylinositol-binding clathrin assembly protein LAP	GO:0016183//synaptic vesicle coating;GO:0007270//neuron-neuron synaptic transmission;GO:0042331//phototaxis;GO:0006898//receptor-mediated endocytosis	GO:0005543//phospholipid binding;GO:0004177//aminopeptidase activity	GO:0005829//cytosol;GO:0008021//synaptic vesicle;GO:0030118//clathrin coat;GO:0005905//coated pit
	CL3021.Contig2_AB-CL335.Contig12_NB1	1810	42	100	1.9101	4.5461	1.251	Up	8.84E-07	1.04E-05	Endophilin-A [Camponotus floridanus]	K11247	endophilin-A	GO:0007269//neurotransmitter secretion;GO:0050803//regulation of synapse structure and activity;GO:0048488//synaptic vesicle endocytosis	GO:0042171//lysophosphatidic acid acyltransferase activity	GO:0005737//cytoplasm;GO:0016020//membrane
	Unigene13465_AB-CL6197.Contig1_NB1	3346	22	49	0.5412	1.205	1.1548	Up	1.30E-03	8.86E-03	AP-2 complex subunit alpha [Camponotus floridanus]	K11824	AP-2 complex subunit alpha	GO:0045807//positive regulation of endocytosis;GO:0016183//synaptic vesicle coating;GO:0022008//neurogenesis;GO:0007269//neurotransmitter secretion;GO:0008356//asymmetric cell division;GO:0006886//intracellular protein transport	GO:0008565//protein transporter activity	GO:0008021//synaptic vesicle;GO:0030122//AP-2 adaptor complex
	Unigene17068_AB-Unigene13024_NB1	1018	122	269	9.8649	21.7431	1.1402	Up	5.86E-14	1.26E-12	PREDICTED: similar to phosphatidylinositol-binding clathrin assembly protein, partial [Tribolium castaneum]	--	phosphatidylinositol-binding clathrin assembly protein LAP	GO:0016183//synaptic vesicle coating;GO:0048268//clathrin coat assembly;GO:0007269//neurotransmitter secretion;GO:0007270//neuron-neuron synaptic transmission;GO:0042331//phototaxis;GO:0006898//receptor-mediated endocytosis	GO:0005545//1-phosphatidylinositol binding;GO:0030276//clathrin binding;GO:0004177//aminopeptidase activity	GO:0005829//cytosol;GO:0008021//synaptic vesicle;GO:0030131//clathrin adaptor complex;GO:0005905//coated pit
	Unigene16408_AB-Unigene38103_NB1	258	7	30	2.2334	9.5679	2.099	Up	1.17E-04	9.98E-04	PREDICTED: ras-related protein Rab-32-like [Bombus terrestris]	K07918	Ras-related protein Rab-32	GO:0090382//phagosome maturation	-	GO:0045335//phagocytic vesicle
	CL1526.Contig2_AB-CL1490.Contig2_NB1	1012	2862	1357	232.792	110.3357	-1.0771	Down	1.81E-121	2.52E-119	ADP-ribosylation factor 6 [Ophiophagus hannah]	K07941	ADP-ribosylation factor 6	GO:0048149//behavioral response to ethanol;GO:0007269//neurotransmitter secretion;GO:0007283//spermatogenesis;GO:0015031//protein transport;GO:0016197//endosomal transport;GO:0007520//myoblast fusion;GO:0030036//actin cytoskeleton organization;GO:0007264//small GTPase mediated signal transduction;GO:0007112//male meiosis cytokinesis;GO:0048488//synaptic vesicle endocytosis;GO:0006471//protein ADP…	GO:0003956//NAD(P)+-protein-arginine ADP-ribosyltransferase activity;GO:0005525//GTP binding;GO:0003924//GTPase activity	GO:0055037//recycling endosome;GO:0005829//cytosol;GO:0005769//early endosome;GO:0005912//adherens junction;GO:0005886//plasma membrane
	Note: ECM denotes extracellular matrix
